# Supplementary material for: 2-[3,5-Bis(4-meth­oxy­phen­yl)-4,5-di­hydro-1H-pyrazol-1-yl]-4,6-bis­(4-meth­oxy­phen­yl)pyrimidine
Source: Acta Crystallogr Sect E Struct Rep Online. 2012 Jul 10;68(Pt 8):o2398. doi: 10.1107/S1600536812030516 (PMC3414322; doi:10.1107/S1600536812030516)
Supplement: Supplementary file 1 [file e-68-o2398-sup1.cif]

##############################################################################
#                                                                            #
# This CIF contains the data in a paper accepted for publication in          #
# Acta Crystallographica Section E. It conforms to the requirements of       #
# Notes for Authors for Acta Crystallographica Section E, and has been       #
# peer reviewed under the auspices of the IUCr Commission on Journals.       #
#                                                                            #
# Full details of the Crystallographic Information File format               #
# are given in the paper "The Crystallographic Information File (CIF):       #
# a New Standard Archive File for Crystallography" by S. R. Hall, F. H.      #
# Allen and I. D. Brown [Acta Cryst. (1991), A47, 655-685].                  #
#                                                                            #
# The current version of the core CIF dictionary is obtainable from          #
# ftp://ftp.iucr.org/pub/cif_core.dic.                                       #
#                                                                            #
# Software is freely available for graphical display of the structure(s)     #
# in this CIF. For information consult the CIF software page                 #
# http://www.iucr.org/resources/cif/software.                                #
#                                                                            #
# This file may be used for bona fide research purposes within the           #
# scientific community so long as proper attribution is given to the journal # 
# article from which it was obtained.                                        #
#                                                                            #
##############################################################################
data_I
_audit_creation_method     SHELXL97
_chemical_name_systematic
;
2-[3,5-Bis(4-methoxyphenyl)-4,5-dihydro-1<i>H</i>-pyrazol-1-yl]-
4,6-bis(4-methoxyphenyl)pyrimidine
;
_chemical_name_common     ?
_chemical_formula_moiety     'C35 H32 N4 O4'
_chemical_formula_sum     'C35 H32 N4 O4'
_chemical_formula_iupac     'C35 H32 N4 O4'
_chemical_formula_weight     572.65
_chemical_melting_point     502
_symmetry_cell_setting     monoclinic
_symmetry_space_group_name_H-M     'P 21/n'
_symmetry_space_group_name_Hall     '-P 2yn'
loop_
    _symmetry_equiv_pos_as_xyz
    'x, y, z'
    '-x+1/2, y+1/2, -z+1/2'
    '-x, -y, -z'
    'x-1/2, -y-1/2, z-1/2'
_cell_length_a     21.637(2)
_cell_length_b     5.9532(4)
_cell_length_c     24.749(2)
_cell_angle_alpha     90.00
_cell_angle_beta     109.519(10)
_cell_angle_gamma     90.00
_cell_volume     3004.7(5)
_cell_formula_units_Z     4
_cell_measurement_reflns_used     4664
_cell_measurement_theta_min     3.0964
_cell_measurement_theta_max     32.1991
_cell_measurement_temperature     293(2)
_exptl_crystal_description     needle
_exptl_crystal_colour     white
_exptl_crystal_size_max     0.3
_exptl_crystal_size_mid     0.2
_exptl_crystal_size_min     0.2
_exptl_crystal_density_diffrn     1.266
_exptl_crystal_density_meas     ?
_exptl_crystal_density_method     'not measured'
_exptl_crystal_F_000     1208
_exptl_absorpt_coefficient_mu     0.084
_exptl_absorpt_correction_type     multi-scan
_exptl_absorpt_process_details     '(CrysAlis PRO; Oxford Diffraction, 2010)'
_exptl_absorpt_correction_T_min     0.88712
_exptl_absorpt_correction_T_max     1.00000
_exptl_special_details     ?
_diffrn_ambient_temperature     293(2)
_diffrn_radiation_type     MoK\a
_diffrn_radiation_wavelength     0.71073
_diffrn_radiation_source     'fine-focus sealed tube'
_diffrn_radiation_monochromator     graphite
_diffrn_measurement_device_type     'Agilent Xcalibur Sapphire3'
_diffrn_measurement_method     '\w scan'
_diffrn_detector_area_resol_mean     16.1049
_diffrn_reflns_number     12486
_diffrn_reflns_av_R_equivalents     0.0276
_diffrn_reflns_av_sigmaI/netI     0.0399
_diffrn_reflns_theta_min     3.10
_diffrn_reflns_theta_max     26.00
_diffrn_reflns_theta_full     26.00
_diffrn_measured_fraction_theta_max     0.983
_diffrn_measured_fraction_theta_full     0.983
_diffrn_reflns_limit_h_min     -26
_diffrn_reflns_limit_h_max     22
_diffrn_reflns_limit_k_min     -7
_diffrn_reflns_limit_k_max     7
_diffrn_reflns_limit_l_min     -30
_diffrn_reflns_limit_l_max     29
_diffrn_standards_number     0
_diffrn_standards_interval_count     0
_diffrn_standards_interval_time     0
_diffrn_standards_decay_%     0
_refine_special_details     ?
_reflns_number_total     5824
_reflns_number_gt     3423
_reflns_threshold_expression     I>2\s(I)
_refine_ls_structure_factor_coef     Fsqd
_refine_ls_matrix_type     full
_refine_ls_R_factor_all     0.0912
_refine_ls_R_factor_gt     0.0517
_refine_ls_wR_factor_gt     0.1342
_refine_ls_wR_factor_ref     0.1450
_refine_ls_goodness_of_fit_ref     1.047
_refine_ls_restrained_S_all     1.047
_refine_ls_number_reflns     5824
_refine_ls_number_parameters     393
_refine_ls_number_restraints     0
_refine_ls_number_constraints     0
_refine_ls_hydrogen_treatment     constr
_refine_ls_weighting_scheme     calc
_refine_ls_weighting_details
                 'calc w=1/[\s^2^(Fo^2^)+(0.0751P)^2^] where P=(Fo^2^+2Fc^2^)/3'
_atom_sites_solution_hydrogens     geom
_atom_sites_solution_primary     direct
_atom_sites_solution_secondary     difmap
_refine_ls_shift/su_max     0.001
_refine_ls_shift/su_mean     0.000
_refine_diff_density_max     0.161
_refine_diff_density_min     -0.154
_refine_ls_extinction_method     'SHELXL97 (Sheldrick, 2008)'
_refine_ls_extinction_coef     0.0036(7)
_refine_ls_extinction_expression
                                  'Fc^*^=kFc[1+0.001xFc^2^\l^3^/sin(2\q)]^-1/4^'
loop_
    _atom_type_symbol
    _atom_type_description
    _atom_type_scat_dispersion_real
    _atom_type_scat_dispersion_imag
    _atom_type_scat_source
    'C' 'C' 0.0033 0.0016
                         'International Tables Vol C Tables 4.2.6.8 and 6.1.1.4'
    'H' 'H' 0.0000 0.0000
                         'International Tables Vol C Tables 4.2.6.8 and 6.1.1.4'
    'N' 'N' 0.0061 0.0033
                         'International Tables Vol C Tables 4.2.6.8 and 6.1.1.4'
    'O' 'O' 0.0106 0.0060
                         'International Tables Vol C Tables 4.2.6.8 and 6.1.1.4'
_computing_data_collection     'CrysAlis PRO (Oxford Diffraction, 2010)'
_computing_cell_refinement     'CrysAlis PRO (Oxford Diffraction, 2010)'
_computing_data_reduction     'CrysAlis PRO (Oxford Diffraction, 2010)'
_computing_structure_solution     'SHELXS97 (Sheldrick, 2008)'
_computing_structure_refinement     'SHELXL97 (Sheldrick, 2008)'
_computing_molecular_graphics     'ORTEP-3 (Farrugia, 1997)'
_computing_publication_material     'PLATON (Spek, 2009)'
loop_
    _atom_site_type_symbol
    _atom_site_label
    _atom_site_fract_x
    _atom_site_fract_y
    _atom_site_fract_z
    _atom_site_U_iso_or_equiv
    _atom_site_adp_type
    _atom_site_calc_flag
    _atom_site_refinement_flags
    _atom_site_occupancy
    _atom_site_symmetry_multiplicity
    _atom_site_disorder_assembly
    _atom_site_disorder_group
    C C1 0.94094(10) 0.2692(3) 0.65771(9) 0.0460(5) Uani d . 1 1 . .
    N N2 0.97976(8) 0.4493(3) 0.66528(7) 0.0468(4) Uani d . 1 1 . .
    C C3 0.97863(9) 0.5581(3) 0.61747(8) 0.0435(5) Uani d . 1 1 . .
    C C4 0.93798(10) 0.4855(3) 0.56368(9) 0.0501(5) Uani d . 1 1 . .
    H H4 0.9372 0.5613 0.5306 0.060 Uiso calc R 1 1 . .
    C C5 0.89887(9) 0.2986(3) 0.56049(8) 0.0443(5) Uani d . 1 1 . .
    N N6 0.89964(8) 0.1872(3) 0.60806(7) 0.0475(4) Uani d . 1 1 . .
    C C7 1.02191(9) 0.7565(3) 0.62675(8) 0.0440(5) Uani d . 1 1 . .
    C C8 1.05920(11) 0.8194(4) 0.68218(9) 0.0607(6) Uani d . 1 1 . .
    H H8 1.0567 0.7329 0.7127 0.073 Uiso calc R 1 1 . .
    C C9 1.09970(12) 1.0049(4) 0.69371(9) 0.0619(6) Uani d . 1 1 . .
    H H9 1.1234 1.0428 0.7314 0.074 Uiso calc R 1 1 . .
    C C10 1.10489(10) 1.1338(3) 0.64922(9) 0.0486(5) Uani d . 1 1 . .
    C C11 1.06833(11) 1.0755(4) 0.59376(9) 0.0590(6) Uani d . 1 1 . .
    H H11 1.0710 1.1626 0.5634 0.071 Uiso calc R 1 1 . .
    C C12 1.02815(10) 0.8910(3) 0.58281(9) 0.0547(6) Uani d . 1 1 . .
    H H12 1.0044 0.8546 0.5450 0.066 Uiso calc R 1 1 . .
    O O13 1.14306(8) 1.3213(3) 0.65618(6) 0.0673(5) Uani d . 1 1 . .
    C C14 1.17755(15) 1.3895(5) 0.71345(11) 0.0891(9) Uani d . 1 1 . .
    H H14A 1.1475 1.4002 0.7344 0.134 Uiso calc R 1 1 . .
    H H14B 1.1975 1.5333 0.7131 0.134 Uiso calc R 1 1 . .
    H H14C 1.2109 1.2810 0.7315 0.134 Uiso calc R 1 1 . .
    C C15 0.85339(10) 0.2065(3) 0.50591(8) 0.0467(5) Uani d . 1 1 . .
    C C16 0.83848(11) 0.3217(4) 0.45394(9) 0.0578(6) Uani d . 1 1 . .
    H H16 0.8589 0.4583 0.4527 0.069 Uiso calc R 1 1 . .
    C C17 0.79427(12) 0.2366(4) 0.40474(10) 0.0656(7) Uani d . 1 1 . .
    H H17 0.7852 0.3163 0.3707 0.079 Uiso calc R 1 1 . .
    C C18 0.76293(11) 0.0351(4) 0.40476(9) 0.0565(6) Uani d . 1 1 . .
    C C19 0.77751(12) -0.0839(4) 0.45515(10) 0.0634(6) Uani d . 1 1 . .
    H H19 0.7574 -0.2215 0.4558 0.076 Uiso calc R 1 1 . .
    C C20 0.82231(11) 0.0022(3) 0.50497(9) 0.0589(6) Uani d . 1 1 . .
    H H20 0.8318 -0.0796 0.5388 0.071 Uiso calc R 1 1 . .
    O O21 0.71861(9) -0.0292(3) 0.35312(7) 0.0772(5) Uani d . 1 1 . .
    C C22 0.68206(15) -0.2275(5) 0.35211(12) 0.0921(9) Uani d . 1 1 . .
    H H22A 0.7113 -0.3538 0.3622 0.138 Uiso calc R 1 1 . .
    H H22B 0.6511 -0.2491 0.3143 0.138 Uiso calc R 1 1 . .
    H H22C 0.6591 -0.2140 0.3791 0.138 Uiso calc R 1 1 . .
    N N23 0.94146(8) 0.1510(3) 0.70559(7) 0.0532(5) Uani d . 1 1 . .
    C C27 0.90703(10) -0.0654(3) 0.70347(8) 0.0497(5) Uani d . 1 1 . .
    H H27 0.9161 -0.1646 0.6754 0.060 Uiso calc R 1 1 . .
    C C26 0.94213(11) -0.1561(4) 0.76440(9) 0.0589(6) Uani d . 1 1 . .
    H H26A 0.9112 -0.1843 0.7844 0.071 Uiso calc R 1 1 . .
    H H26B 0.9658 -0.2936 0.7633 0.071 Uiso calc R 1 1 . .
    C C25 0.98826(10) 0.0304(3) 0.79219(9) 0.0512(5) Uani d . 1 1 . .
    N N24 0.98766(9) 0.1968(3) 0.75857(7) 0.0516(4) Uani d . 1 1 . .
    C C28 0.83408(10) -0.0386(3) 0.68865(8) 0.0466(5) Uani d . 1 1 . .
    C C29 0.79248(11) -0.1969(4) 0.65509(10) 0.0594(6) Uani d . 1 1 . .
    H H29 0.8099 -0.3149 0.6402 0.071 Uiso calc R 1 1 . .
    C C30 0.72521(12) -0.1855(4) 0.64285(10) 0.0668(7) Uani d . 1 1 . .
    H H30 0.6980 -0.2946 0.6200 0.080 Uiso calc R 1 1 . .
    C C31 0.69907(11) -0.0116(4) 0.66471(9) 0.0562(6) Uani d . 1 1 . .
    C C32 0.73989(12) 0.1499(4) 0.69814(9) 0.0603(6) Uani d . 1 1 . .
    H H32 0.7223 0.2685 0.7127 0.072 Uiso calc R 1 1 . .
    C C33 0.80649(11) 0.1356(3) 0.70990(9) 0.0550(6) Uani d . 1 1 . .
    H H33 0.8336 0.2452 0.7326 0.066 Uiso calc R 1 1 . .
    O O34 0.63314(8) 0.0149(3) 0.65443(8) 0.0832(6) Uani d . 1 1 . .
    C C35 0.59055(14) -0.1475(6) 0.61983(16) 0.1181(12) Uani d . 1 1 . .
    H H35A 0.5895 -0.1317 0.5809 0.177 Uiso calc R 1 1 . .
    H H35B 0.5472 -0.1264 0.6215 0.177 Uiso calc R 1 1 . .
    H H35C 0.6059 -0.2950 0.6335 0.177 Uiso calc R 1 1 . .
    C C36 1.03203(11) 0.0316(3) 0.85193(9) 0.0538(6) Uani d . 1 1 . .
    C C37 1.02482(14) -0.1251(5) 0.89076(11) 0.0897(9) Uani d . 1 1 . .
    H H37 0.9925 -0.2346 0.8786 0.108 Uiso calc R 1 1 . .
    C C38 1.06520(16) -0.1204(5) 0.94740(11) 0.1114(13) Uani d . 1 1 . .
    H H38 1.0594 -0.2262 0.9729 0.134 Uiso calc R 1 1 . .
    C C39 1.11359(13) 0.0376(4) 0.96645(10) 0.0758(7) Uani d . 1 1 . .
    C C40 1.12168(12) 0.1934(4) 0.92856(10) 0.0691(7) Uani d . 1 1 . .
    H H40 1.1545 0.3014 0.9409 0.083 Uiso calc R 1 1 . .
    C C41 1.08110(12) 0.1895(4) 0.87217(10) 0.0639(6) Uani d . 1 1 . .
    H H41 1.0870 0.2966 0.8470 0.077 Uiso calc R 1 1 . .
    O O42 1.15190(11) 0.0266(4) 1.02335(8) 0.1112(8) Uani d . 1 1 . .
    C C43 1.20421(18) 0.1810(5) 1.04362(12) 0.1177(13) Uani d . 1 1 . .
    H H43A 1.2342 0.1608 1.0229 0.177 Uiso calc R 1 1 . .
    H H43B 1.2267 0.1557 1.0837 0.177 Uiso calc R 1 1 . .
    H H43C 1.1873 0.3314 1.0380 0.177 Uiso calc R 1 1 . .
loop_
    _atom_site_aniso_label
    _atom_site_aniso_U_11
    _atom_site_aniso_U_22
    _atom_site_aniso_U_33
    _atom_site_aniso_U_12
    _atom_site_aniso_U_13
    _atom_site_aniso_U_23
    C1 0.0467(12) 0.0489(11) 0.0462(12) 0.0054(10) 0.0206(10) 0.0098(9)
    N2 0.0513(10) 0.0458(9) 0.0446(10) -0.0002(8) 0.0177(8) 0.0078(8)
    C3 0.0433(11) 0.0430(11) 0.0447(12) 0.0081(9) 0.0155(9) 0.0088(9)
    C4 0.0552(13) 0.0519(12) 0.0435(12) 0.0034(10) 0.0169(10) 0.0124(9)
    C5 0.0438(12) 0.0453(11) 0.0441(12) 0.0104(9) 0.0149(9) 0.0071(9)
    N6 0.0482(10) 0.0526(9) 0.0419(10) 0.0018(8) 0.0155(8) 0.0061(8)
    C7 0.0402(11) 0.0468(11) 0.0455(12) 0.0065(9) 0.0150(9) 0.0073(9)
    C8 0.0665(15) 0.0661(14) 0.0468(13) -0.0097(12) 0.0153(11) 0.0152(11)
    C9 0.0662(15) 0.0674(14) 0.0475(13) -0.0134(12) 0.0127(11) 0.0052(11)
    C10 0.0464(12) 0.0481(12) 0.0526(13) 0.0012(9) 0.0182(10) 0.0058(10)
    C11 0.0711(15) 0.0593(13) 0.0480(13) -0.0093(12) 0.0218(11) 0.0112(10)
    C12 0.0629(14) 0.0584(13) 0.0411(12) -0.0061(11) 0.0152(10) 0.0063(10)
    O13 0.0763(11) 0.0639(10) 0.0612(10) -0.0188(8) 0.0222(9) 0.0029(7)
    C14 0.104(2) 0.0834(17) 0.0679(18) -0.0364(16) 0.0122(16) -0.0077(14)
    C15 0.0478(12) 0.0482(11) 0.0442(12) 0.0069(10) 0.0155(10) 0.0061(9)
    C16 0.0634(14) 0.0560(12) 0.0500(13) -0.0029(11) 0.0134(11) 0.0090(11)
    C17 0.0752(16) 0.0707(15) 0.0461(14) 0.0014(13) 0.0137(12) 0.0164(11)
    C18 0.0568(14) 0.0633(14) 0.0434(13) 0.0049(11) 0.0089(11) 0.0014(10)
    C19 0.0789(17) 0.0503(12) 0.0550(14) -0.0058(12) 0.0145(12) 0.0029(11)
    C20 0.0714(16) 0.0534(12) 0.0470(13) 0.0014(11) 0.0134(11) 0.0087(10)
    O21 0.0823(12) 0.0822(11) 0.0512(10) -0.0099(10) 0.0010(9) 0.0016(8)
    C22 0.105(2) 0.0825(19) 0.0681(18) -0.0162(17) 0.0016(16) -0.0098(14)
    N23 0.0575(11) 0.0594(10) 0.0409(10) -0.0143(9) 0.0140(9) 0.0064(8)
    C27 0.0565(13) 0.0490(12) 0.0466(12) -0.0042(10) 0.0212(10) 0.0023(9)
    C26 0.0574(14) 0.0606(13) 0.0562(14) -0.0063(11) 0.0155(11) 0.0113(11)
    C25 0.0530(13) 0.0541(12) 0.0490(13) -0.0014(10) 0.0204(10) 0.0089(10)
    N24 0.0581(11) 0.0560(10) 0.0401(10) -0.0057(9) 0.0158(8) 0.0038(8)
    C28 0.0556(13) 0.0496(11) 0.0373(11) -0.0038(10) 0.0191(10) 0.0021(9)
    C29 0.0582(15) 0.0548(12) 0.0684(15) -0.0033(11) 0.0252(12) -0.0180(11)
    C30 0.0598(15) 0.0649(14) 0.0764(17) -0.0112(12) 0.0236(13) -0.0224(12)
    C31 0.0538(14) 0.0636(13) 0.0544(13) 0.0031(11) 0.0223(11) -0.0043(11)
    C32 0.0676(16) 0.0597(13) 0.0557(14) 0.0069(12) 0.0234(12) -0.0110(11)
    C33 0.0622(15) 0.0533(12) 0.0472(13) -0.0055(11) 0.0153(11) -0.0088(10)
    O34 0.0555(11) 0.0960(13) 0.0997(14) 0.0022(9) 0.0278(10) -0.0225(10)
    C35 0.0585(18) 0.125(3) 0.166(3) -0.0159(18) 0.032(2) -0.044(2)
    C36 0.0547(13) 0.0593(13) 0.0459(13) -0.0015(11) 0.0149(10) 0.0080(10)
    C37 0.092(2) 0.0934(19) 0.0640(17) -0.0369(16) 0.0006(15) 0.0306(14)
    C38 0.122(3) 0.125(2) 0.0598(18) -0.052(2) -0.0063(18) 0.0448(17)
    C39 0.0825(19) 0.0872(17) 0.0469(14) -0.0161(15) 0.0075(13) 0.0133(13)
    C40 0.0721(16) 0.0742(15) 0.0548(15) -0.0168(13) 0.0128(12) 0.0081(12)
    C41 0.0732(16) 0.0665(14) 0.0499(14) -0.0136(13) 0.0177(12) 0.0128(11)
    O42 0.1200(17) 0.1355(17) 0.0529(11) -0.0441(14) -0.0047(11) 0.0269(11)
    C43 0.137(3) 0.123(2) 0.0618(19) -0.050(2) -0.0081(19) 0.0032(17)
_geom_special_details     ?
loop_
    _geom_bond_atom_site_label_1
    _geom_bond_atom_site_label_2
    _geom_bond_site_symmetry_2
    _geom_bond_distance
    _geom_bond_publ_flag
    C1 N2 . 1.337(2) ?
    C1 N6 . 1.347(2) ?
    C1 N23 . 1.375(2) ?
    N2 C3 . 1.342(2) ?
    C3 C4 . 1.396(3) ?
    C3 C7 . 1.477(3) ?
    C4 C5 . 1.384(3) ?
    C4 H4 . 0.9300 ?
    C5 N6 . 1.346(2) ?
    C5 C15 . 1.485(3) ?
    C7 C8 . 1.390(3) ?
    C7 C12 . 1.393(3) ?
    C8 C9 . 1.379(3) ?
    C8 H8 . 0.9300 ?
    C9 C10 . 1.377(3) ?
    C9 H9 . 0.9300 ?
    C10 O13 . 1.364(2) ?
    C10 C11 . 1.380(3) ?
    C11 C12 . 1.371(3) ?
    C11 H11 . 0.9300 ?
    C12 H12 . 0.9300 ?
    O13 C14 . 1.423(3) ?
    C14 H14A . 0.9600 ?
    C14 H14B . 0.9600 ?
    C14 H14C . 0.9600 ?
    C15 C20 . 1.386(3) ?
    C15 C16 . 1.397(3) ?
    C16 C17 . 1.370(3) ?
    C16 H16 . 0.9300 ?
    C17 C18 . 1.378(3) ?
    C17 H17 . 0.9300 ?
    C18 O21 . 1.372(2) ?
    C18 C19 . 1.376(3) ?
    C19 C20 . 1.387(3) ?
    C19 H19 . 0.9300 ?
    C20 H20 . 0.9300 ?
    O21 C22 . 1.416(3) ?
    C22 H22A . 0.9600 ?
    C22 H22B . 0.9600 ?
    C22 H22C . 0.9600 ?
    N23 N24 . 1.385(2) ?
    N23 C27 . 1.480(2) ?
    C27 C28 . 1.505(3) ?
    C27 C26 . 1.542(3) ?
    C27 H27 . 0.9800 ?
    C26 C25 . 1.498(3) ?
    C26 H26A . 0.9700 ?
    C26 H26B . 0.9700 ?
    C25 N24 . 1.291(2) ?
    C25 C36 . 1.465(3) ?
    C28 C29 . 1.374(3) ?
    C28 C33 . 1.385(3) ?
    C29 C30 . 1.386(3) ?
    C29 H29 . 0.9300 ?
    C30 C31 . 1.374(3) ?
    C30 H30 . 0.9300 ?
    C31 O34 . 1.372(3) ?
    C31 C32 . 1.379(3) ?
    C32 C33 . 1.374(3) ?
    C32 H32 . 0.9300 ?
    C33 H33 . 0.9300 ?
    O34 C35 . 1.411(3) ?
    C35 H35A . 0.9600 ?
    C35 H35B . 0.9600 ?
    C35 H35C . 0.9600 ?
    C36 C41 . 1.381(3) ?
    C36 C37 . 1.385(3) ?
    C37 C38 . 1.382(3) ?
    C37 H37 . 0.9300 ?
    C38 C39 . 1.369(4) ?
    C38 H38 . 0.9300 ?
    C39 C40 . 1.371(3) ?
    C39 O42 . 1.376(3) ?
    C40 C41 . 1.379(3) ?
    C40 H40 . 0.9300 ?
    C41 H41 . 0.9300 ?
    O42 C43 . 1.414(3) ?
    C43 H43A . 0.9600 ?
    C43 H43B . 0.9600 ?
    C43 H43C . 0.9600 ?
loop_
    _geom_angle_atom_site_label_1
    _geom_angle_atom_site_label_2
    _geom_angle_atom_site_label_3
    _geom_angle_site_symmetry_1
    _geom_angle_site_symmetry_3
    _geom_angle
    _geom_angle_publ_flag
    N2 C1 N6 . . 127.81(18) ?
    N2 C1 N23 . . 117.79(18) ?
    N6 C1 N23 . . 114.39(17) ?
    C1 N2 C3 . . 115.99(17) ?
    N2 C3 C4 . . 120.76(18) ?
    N2 C3 C7 . . 115.14(17) ?
    C4 C3 C7 . . 124.09(17) ?
    C5 C4 C3 . . 118.79(18) ?
    C5 C4 H4 . . 120.6 ?
    C3 C4 H4 . . 120.6 ?
    N6 C5 C4 . . 121.15(18) ?
    N6 C5 C15 . . 115.10(18) ?
    C4 C5 C15 . . 123.74(18) ?
    C5 N6 C1 . . 115.48(17) ?
    C8 C7 C12 . . 116.12(19) ?
    C8 C7 C3 . . 119.82(18) ?
    C12 C7 C3 . . 124.06(18) ?
    C9 C8 C7 . . 122.6(2) ?
    C9 C8 H8 . . 118.7 ?
    C7 C8 H8 . . 118.7 ?
    C10 C9 C8 . . 119.8(2) ?
    C10 C9 H9 . . 120.1 ?
    C8 C9 H9 . . 120.1 ?
    O13 C10 C9 . . 124.22(19) ?
    O13 C10 C11 . . 116.93(18) ?
    C9 C10 C11 . . 118.8(2) ?
    C12 C11 C10 . . 120.9(2) ?
    C12 C11 H11 . . 119.6 ?
    C10 C11 H11 . . 119.6 ?
    C11 C12 C7 . . 121.8(2) ?
    C11 C12 H12 . . 119.1 ?
    C7 C12 H12 . . 119.1 ?
    C10 O13 C14 . . 116.95(18) ?
    O13 C14 H14A . . 109.5 ?
    O13 C14 H14B . . 109.5 ?
    H14A C14 H14B . . 109.5 ?
    O13 C14 H14C . . 109.5 ?
    H14A C14 H14C . . 109.5 ?
    H14B C14 H14C . . 109.5 ?
    C20 C15 C16 . . 117.00(19) ?
    C20 C15 C5 . . 120.63(18) ?
    C16 C15 C5 . . 122.34(18) ?
    C17 C16 C15 . . 121.0(2) ?
    C17 C16 H16 . . 119.5 ?
    C15 C16 H16 . . 119.5 ?
    C16 C17 C18 . . 121.3(2) ?
    C16 C17 H17 . . 119.4 ?
    C18 C17 H17 . . 119.4 ?
    O21 C18 C19 . . 125.3(2) ?
    O21 C18 C17 . . 115.70(19) ?
    C19 C18 C17 . . 119.0(2) ?
    C18 C19 C20 . . 119.7(2) ?
    C18 C19 H19 . . 120.1 ?
    C20 C19 H19 . . 120.1 ?
    C15 C20 C19 . . 122.0(2) ?
    C15 C20 H20 . . 119.0 ?
    C19 C20 H20 . . 119.0 ?
    C18 O21 C22 . . 117.49(18) ?
    O21 C22 H22A . . 109.5 ?
    O21 C22 H22B . . 109.5 ?
    H22A C22 H22B . . 109.5 ?
    O21 C22 H22C . . 109.5 ?
    H22A C22 H22C . . 109.5 ?
    H22B C22 H22C . . 109.5 ?
    C1 N23 N24 . . 120.71(17) ?
    C1 N23 C27 . . 123.77(16) ?
    N24 N23 C27 . . 113.61(14) ?
    N23 C27 C28 . . 113.01(16) ?
    N23 C27 C26 . . 101.11(15) ?
    C28 C27 C26 . . 114.17(17) ?
    N23 C27 H27 . . 109.4 ?
    C28 C27 H27 . . 109.4 ?
    C26 C27 H27 . . 109.4 ?
    C25 C26 C27 . . 102.96(16) ?
    C25 C26 H26A . . 111.2 ?
    C27 C26 H26A . . 111.2 ?
    C25 C26 H26B . . 111.2 ?
    C27 C26 H26B . . 111.2 ?
    H26A C26 H26B . . 109.1 ?
    N24 C25 C36 . . 120.68(19) ?
    N24 C25 C26 . . 114.29(18) ?
    C36 C25 C26 . . 125.03(18) ?
    C25 N24 N23 . . 107.92(17) ?
    C29 C28 C33 . . 117.68(19) ?
    C29 C28 C27 . . 119.77(18) ?
    C33 C28 C27 . . 122.47(18) ?
    C28 C29 C30 . . 121.8(2) ?
    C28 C29 H29 . . 119.1 ?
    C30 C29 H29 . . 119.1 ?
    C31 C30 C29 . . 119.4(2) ?
    C31 C30 H30 . . 120.3 ?
    C29 C30 H30 . . 120.3 ?
    O34 C31 C30 . . 123.6(2) ?
    O34 C31 C32 . . 116.7(2) ?
    C30 C31 C32 . . 119.7(2) ?
    C33 C32 C31 . . 120.0(2) ?
    C33 C32 H32 . . 120.0 ?
    C31 C32 H32 . . 120.0 ?
    C32 C33 C28 . . 121.36(19) ?
    C32 C33 H33 . . 119.3 ?
    C28 C33 H33 . . 119.3 ?
    C31 O34 C35 . . 117.50(19) ?
    O34 C35 H35A . . 109.5 ?
    O34 C35 H35B . . 109.5 ?
    H35A C35 H35B . . 109.5 ?
    O34 C35 H35C . . 109.5 ?
    H35A C35 H35C . . 109.5 ?
    H35B C35 H35C . . 109.5 ?
    C41 C36 C37 . . 117.3(2) ?
    C41 C36 C25 . . 121.93(19) ?
    C37 C36 C25 . . 120.8(2) ?
    C38 C37 C36 . . 120.7(2) ?
    C38 C37 H37 . . 119.6 ?
    C36 C37 H37 . . 119.6 ?
    C39 C38 C37 . . 121.0(2) ?
    C39 C38 H38 . . 119.5 ?
    C37 C38 H38 . . 119.5 ?
    C38 C39 C40 . . 119.2(2) ?
    C38 C39 O42 . . 116.7(2) ?
    C40 C39 O42 . . 124.1(2) ?
    C39 C40 C41 . . 119.8(2) ?
    C39 C40 H40 . . 120.1 ?
    C41 C40 H40 . . 120.1 ?
    C40 C41 C36 . . 122.1(2) ?
    C40 C41 H41 . . 119.0 ?
    C36 C41 H41 . . 119.0 ?
    C39 O42 C43 . . 118.0(2) ?
    O42 C43 H43A . . 109.5 ?
    O42 C43 H43B . . 109.5 ?
    H43A C43 H43B . . 109.5 ?
    O42 C43 H43C . . 109.5 ?
    H43A C43 H43C . . 109.5 ?
    H43B C43 H43C . . 109.5 ?
loop_
    _geom_torsion_atom_site_label_1
    _geom_torsion_atom_site_label_2
    _geom_torsion_atom_site_label_3
    _geom_torsion_atom_site_label_4
    _geom_torsion_site_symmetry_1
    _geom_torsion_site_symmetry_2
    _geom_torsion_site_symmetry_3
    _geom_torsion_site_symmetry_4
    _geom_torsion
    _geom_torsion_publ_flag
    N6 C1 N2 C3 . . . . -1.9(3) ?
    N23 C1 N2 C3 . . . . 179.00(17) ?
    C1 N2 C3 C4 . . . . 1.0(3) ?
    C1 N2 C3 C7 . . . . -179.94(16) ?
    N2 C3 C4 C5 . . . . -0.1(3) ?
    C7 C3 C4 C5 . . . . -179.10(17) ?
    C3 C4 C5 N6 . . . . -0.1(3) ?
    C3 C4 C5 C15 . . . . 179.57(18) ?
    C4 C5 N6 C1 . . . . -0.5(3) ?
    C15 C5 N6 C1 . . . . 179.76(16) ?
    N2 C1 N6 C5 . . . . 1.6(3) ?
    N23 C1 N6 C5 . . . . -179.23(17) ?
    N2 C3 C7 C8 . . . . -0.9(3) ?
    C4 C3 C7 C8 . . . . 178.11(19) ?
    N2 C3 C7 C12 . . . . 179.56(19) ?
    C4 C3 C7 C12 . . . . -1.4(3) ?
    C12 C7 C8 C9 . . . . 0.7(3) ?
    C3 C7 C8 C9 . . . . -178.9(2) ?
    C7 C8 C9 C10 . . . . -0.9(4) ?
    C8 C9 C10 O13 . . . . 179.4(2) ?
    C8 C9 C10 C11 . . . . 1.0(3) ?
    O13 C10 C11 C12 . . . . -179.4(2) ?
    C9 C10 C11 C12 . . . . -0.9(3) ?
    C10 C11 C12 C7 . . . . 0.7(3) ?
    C8 C7 C12 C11 . . . . -0.5(3) ?
    C3 C7 C12 C11 . . . . 179.02(19) ?
    C9 C10 O13 C14 . . . . -2.3(3) ?
    C11 C10 O13 C14 . . . . 176.2(2) ?
    N6 C5 C15 C20 . . . . -9.0(3) ?
    C4 C5 C15 C20 . . . . 171.3(2) ?
    N6 C5 C15 C16 . . . . 169.18(19) ?
    C4 C5 C15 C16 . . . . -10.5(3) ?
    C20 C15 C16 C17 . . . . 1.0(3) ?
    C5 C15 C16 C17 . . . . -177.3(2) ?
    C15 C16 C17 C18 . . . . 0.1(4) ?
    C16 C17 C18 O21 . . . . 178.4(2) ?
    C16 C17 C18 C19 . . . . -1.2(4) ?
    O21 C18 C19 C20 . . . . -178.5(2) ?
    C17 C18 C19 C20 . . . . 1.1(4) ?
    C16 C15 C20 C19 . . . . -1.0(3) ?
    C5 C15 C20 C19 . . . . 177.3(2) ?
    C18 C19 C20 C15 . . . . 0.0(4) ?
    C19 C18 O21 C22 . . . . 3.8(3) ?
    C17 C18 O21 C22 . . . . -175.8(2) ?
    N2 C1 N23 N24 . . . . -9.5(3) ?
    N6 C1 N23 N24 . . . . 171.21(17) ?
    N2 C1 N23 C27 . . . . -172.80(17) ?
    N6 C1 N23 C27 . . . . 8.0(3) ?
    C1 N23 C27 C28 . . . . -75.8(2) ?
    N24 N23 C27 C28 . . . . 119.86(18) ?
    C1 N23 C27 C26 . . . . 161.72(19) ?
    N24 N23 C27 C26 . . . . -2.6(2) ?
    N23 C27 C26 C25 . . . . 3.1(2) ?
    C28 C27 C26 C25 . . . . -118.58(19) ?
    C27 C26 C25 N24 . . . . -3.1(3) ?
    C27 C26 C25 C36 . . . . 177.7(2) ?
    C36 C25 N24 N23 . . . . -179.24(18) ?
    C26 C25 N24 N23 . . . . 1.5(3) ?
    C1 N23 N24 C25 . . . . -164.00(19) ?
    C27 N23 N24 C25 . . . . 0.8(2) ?
    N23 C27 C28 C29 . . . . 143.75(19) ?
    C26 C27 C28 C29 . . . . -101.4(2) ?
    N23 C27 C28 C33 . . . . -39.5(3) ?
    C26 C27 C28 C33 . . . . 75.3(2) ?
    C33 C28 C29 C30 . . . . -0.4(3) ?
    C27 C28 C29 C30 . . . . 176.5(2) ?
    C28 C29 C30 C31 . . . . 0.0(4) ?
    C29 C30 C31 O34 . . . . 179.3(2) ?
    C29 C30 C31 C32 . . . . 0.4(4) ?
    O34 C31 C32 C33 . . . . -179.5(2) ?
    C30 C31 C32 C33 . . . . -0.5(3) ?
    C31 C32 C33 C28 . . . . 0.2(3) ?
    C29 C28 C33 C32 . . . . 0.3(3) ?
    C27 C28 C33 C32 . . . . -176.56(19) ?
    C30 C31 O34 C35 . . . . 0.5(4) ?
    C32 C31 O34 C35 . . . . 179.4(3) ?
    N24 C25 C36 C41 . . . . -10.5(3) ?
    C26 C25 C36 C41 . . . . 168.6(2) ?
    N24 C25 C36 C37 . . . . 168.4(2) ?
    C26 C25 C36 C37 . . . . -12.5(3) ?
    C41 C36 C37 C38 . . . . 0.4(4) ?
    C25 C36 C37 C38 . . . . -178.5(3) ?
    C36 C37 C38 C39 . . . . -0.5(5) ?
    C37 C38 C39 C40 . . . . 0.2(5) ?
    C37 C38 C39 O42 . . . . -179.0(3) ?
    C38 C39 C40 C41 . . . . 0.2(4) ?
    O42 C39 C40 C41 . . . . 179.4(3) ?
    C39 C40 C41 C36 . . . . -0.3(4) ?
    C37 C36 C41 C40 . . . . 0.0(4) ?
    C25 C36 C41 C40 . . . . 178.9(2) ?
    C38 C39 O42 C43 . . . . 177.1(3) ?
    C40 C39 O42 C43 . . . . -2.1(4) ?
_iucr_refine_instructions_details
;
TITL rknarayana-20 in P2(1)/n
CELL  0.71073  21.6366   5.9532  24.7492   90.000  109.519   90.000
ZERR     4.00   0.0021   0.0004   0.0023    0.000    0.010    0.000
LATT   1
SYMM  1/2 - X, 1/2 + Y, 1/2 - Z
SFAC  C    H    N    O
UNIT  140  128  16   16
MERG   2
OMIT    -3.00  52.00
OMIT     4   0  10
OMIT     5   0   9
OMIT     8   2   1
OMIT     3   1  11
OMIT     8   1   1
FMAP   2
PLAN   15
ACTA
BOND   $H
CONF
LIST   4
L.S.   4
WGHT    0.075100
EXTI    0.003556
FVAR       3.60116
C1    1    0.940942    0.269152    0.657714    11.00000    0.04671    0.04887 =
         0.04621    0.00983    0.02057    0.00537
N2    3    0.979762    0.449350    0.665278    11.00000    0.05134    0.04575 =
         0.04461    0.00783    0.01772   -0.00024
C3    1    0.978628    0.558063    0.617470    11.00000    0.04330    0.04300 =
         0.04472    0.00877    0.01546    0.00814
C4    1    0.937979    0.485450    0.563684    11.00000    0.05524    0.05186 =
         0.04355    0.01236    0.01694    0.00341
AFIX  43
H4    2    0.937204    0.561285    0.530611    11.00000   -1.20000
AFIX   0
C5    1    0.898873    0.298598    0.560493    11.00000    0.04376    0.04525 =
         0.04414    0.00713    0.01495    0.01042
N6    3    0.899643    0.187202    0.608056    11.00000    0.04822    0.05256 =
         0.04193    0.00608    0.01547    0.00180
C7    1    1.021914    0.756543    0.626753    11.00000    0.04017    0.04680 =
         0.04546    0.00734    0.01496    0.00647
C8    1    1.059198    0.819375    0.682183    11.00000    0.06653    0.06606 =
         0.04681    0.01524    0.01527   -0.00970
AFIX  43
H8    2    1.056732    0.732885    0.712689    11.00000   -1.20000
AFIX   0
C9    1    1.099695    1.004904    0.693710    11.00000    0.06616    0.06738 =
         0.04747    0.00515    0.01275   -0.01338
AFIX  43
H9    2    1.123423    1.042836    0.731406    11.00000   -1.20000
AFIX   0
C10   1    1.104887    1.133833    0.649218    11.00000    0.04636    0.04806 =
         0.05256    0.00582    0.01822    0.00115
C11   1    1.068331    1.075548    0.593759    11.00000    0.07110    0.05929 =
         0.04796    0.01125    0.02177   -0.00931
AFIX  43
H11   2    1.070993    1.162628    0.563416    11.00000   -1.20000
AFIX   0
C12   1    1.028147    0.890994    0.582806    11.00000    0.06294    0.05838 =
         0.04107    0.00633    0.01525   -0.00606
AFIX  43
H12   2    1.004405    0.854573    0.545008    11.00000   -1.20000
AFIX   0
O13   4    1.143062    1.321252    0.656182    11.00000    0.07627    0.06387 =
         0.06120    0.00295    0.02217   -0.01877
C14   1    1.177547    1.389477    0.713450    11.00000    0.10360    0.08337 =
         0.06785   -0.00773    0.01223   -0.03637
AFIX 137
H14A  2    1.147509    1.400185    0.734430    11.00000   -1.50000
H14B  2    1.197496    1.533265    0.713101    11.00000   -1.50000
H14C  2    1.210907    1.281020    0.731463    11.00000   -1.50000
AFIX   0
C15   1    0.853389    0.206478    0.505909    11.00000    0.04780    0.04821 =
         0.04417    0.00615    0.01551    0.00687
C16   1    0.838480    0.321746    0.453943    11.00000    0.06337    0.05603 =
         0.04997    0.00901    0.01340   -0.00292
AFIX  43
H16   2    0.858866    0.458279    0.452738    11.00000   -1.20000
AFIX   0
C17   1    0.794272    0.236591    0.404740    11.00000    0.07516    0.07068 =
         0.04607    0.01643    0.01370    0.00138
AFIX  43
H17   2    0.785232    0.316318    0.370655    11.00000   -1.20000
AFIX   0
C18   1    0.762933    0.035097    0.404763    11.00000    0.05680    0.06330 =
         0.04345    0.00140    0.00893    0.00487
C19   1    0.777507   -0.083883    0.455150    11.00000    0.07894    0.05029 =
         0.05497    0.00291    0.01446   -0.00585
AFIX  43
H19   2    0.757404   -0.221457    0.455800    11.00000   -1.20000
AFIX   0
C20   1    0.822314    0.002244    0.504975    11.00000    0.07144    0.05345 =
         0.04700    0.00867    0.01339    0.00143
AFIX  43
H20   2    0.831788   -0.079583    0.538785    11.00000   -1.20000
AFIX   0
O21   4    0.718608   -0.029224    0.353116    11.00000    0.08231    0.08218 =
         0.05121    0.00163    0.00105   -0.00992
C22   1    0.682063   -0.227511    0.352105    11.00000    0.10523    0.08251 =
         0.06806   -0.00983    0.00164   -0.01622
AFIX 137
H22A  2    0.711260   -0.353839    0.362193    11.00000   -1.50000
H22B  2    0.651051   -0.249128    0.314331    11.00000   -1.50000
H22C  2    0.659107   -0.213964    0.379107    11.00000   -1.50000
AFIX   0
N23   3    0.941457    0.150975    0.705587    11.00000    0.05746    0.05940 =
         0.04088    0.00643    0.01398   -0.01431
C27   1    0.907031   -0.065404    0.703475    11.00000    0.05647    0.04904 =
         0.04663    0.00235    0.02117   -0.00421
AFIX  13
H27   2    0.916060   -0.164621    0.675404    11.00000   -1.20000
AFIX   0
C26   1    0.942133   -0.156135    0.764395    11.00000    0.05741    0.06063 =
         0.05619    0.01129    0.01554   -0.00628
AFIX  23
H26A  2    0.911235   -0.184335    0.784385    11.00000   -1.20000
H26B  2    0.965780   -0.293583    0.763340    11.00000   -1.20000
AFIX   0
C25   1    0.988261    0.030364    0.792186    11.00000    0.05299    0.05409 =
         0.04898    0.00888    0.02038   -0.00140
N24   3    0.987656    0.196820    0.758573    11.00000    0.05811    0.05596 =
         0.04014    0.00381    0.01579   -0.00574
C28   1    0.834082   -0.038612    0.688654    11.00000    0.05562    0.04962 =
         0.03732    0.00213    0.01908   -0.00383
C29   1    0.792478   -0.196921    0.655092    11.00000    0.05822    0.05478 =
         0.06835   -0.01800    0.02523   -0.00325
AFIX  43
H29   2    0.809945   -0.314870    0.640196    11.00000   -1.20000
AFIX   0
C30   1    0.725213   -0.185538    0.642851    11.00000    0.05979    0.06493 =
         0.07638   -0.02238    0.02361   -0.01117
AFIX  43
H30   2    0.697995   -0.294614    0.620046    11.00000   -1.20000
AFIX   0
C31   1    0.699069   -0.011612    0.664710    11.00000    0.05380    0.06360 =
         0.05440   -0.00425    0.02229    0.00313
C32   1    0.739890    0.149865    0.698139    11.00000    0.06765    0.05968 =
         0.05567   -0.01098    0.02339    0.00688
AFIX  43
H32   2    0.722349    0.268482    0.712740    11.00000   -1.20000
AFIX   0
C33   1    0.806493    0.135605    0.709895    11.00000    0.06218    0.05333 =
         0.04723   -0.00877    0.01525   -0.00554
AFIX  43
H33   2    0.833600    0.245201    0.732583    11.00000   -1.20000
AFIX   0
O34   4    0.633136    0.014866    0.654426    11.00000    0.05548    0.09598 =
         0.09967   -0.02248    0.02780    0.00222
C35   1    0.590547   -0.147513    0.619825    11.00000    0.05845    0.12530 =
         0.16627   -0.04364    0.03187   -0.01593
AFIX 137
H35A  2    0.589484   -0.131652    0.580924    11.00000   -1.50000
H35B  2    0.547230   -0.126374    0.621481    11.00000   -1.50000
H35C  2    0.605941   -0.295027    0.633522    11.00000   -1.50000
AFIX   0
C36   1    1.032031    0.031619    0.851927    11.00000    0.05473    0.05934 =
         0.04586    0.00804    0.01493   -0.00153
C37   1    1.024825   -0.125084    0.890764    11.00000    0.09248    0.09339 =
         0.06404    0.03058    0.00061   -0.03685
AFIX  43
H37   2    0.992474   -0.234611    0.878602    11.00000   -1.20000
AFIX   0
C38   1    1.065200   -0.120410    0.947403    11.00000    0.12223    0.12464 =
         0.05977    0.04478   -0.00627   -0.05191
AFIX  43
H38   2    1.059402   -0.226180    0.972947    11.00000   -1.20000
AFIX   0
C39   1    1.113593    0.037603    0.966446    11.00000    0.08252    0.08723 =
         0.04695    0.01327    0.00754   -0.01612
C40   1    1.121684    0.193417    0.928564    11.00000    0.07211    0.07424 =
         0.05475    0.00807    0.01284   -0.01675
AFIX  43
H40   2    1.154457    0.301448    0.940879    11.00000   -1.20000
AFIX   0
C41   1    1.081104    0.189513    0.872165    11.00000    0.07319    0.06648 =
         0.04990    0.01276    0.01771   -0.01358
AFIX  43
H41   2    1.086970    0.296622    0.846955    11.00000   -1.20000
AFIX   0
O42   4    1.151901    0.026590    1.023346    11.00000    0.11996    0.13551 =
         0.05286    0.02692   -0.00470   -0.04415
C43   1    1.204209    0.181002    1.043618    11.00000    0.13684    0.12332 =
         0.06184    0.00316   -0.00815   -0.05009
AFIX 137
H43A  2    1.234232    0.160789    1.022909    11.00000   -1.50000
H43B  2    1.226661    0.155666    1.083720    11.00000   -1.50000
H43C  2    1.187259    0.331418    1.037992    11.00000   -1.50000
HKLF    4
END
;
data_global
_journal_date_recd_electronic     2012-06-01
_journal_date_accepted     2012-07-04
_journal_name_full     'Acta Crystallographica, Section E'
_journal_year     2012
_journal_volume     68
_journal_issue      8
_journal_page_first     o2398
_journal_page_last     o2398
_journal_paper_category     QO
_journal_paper_doi     10.1107/S1600536812030516
_journal_coeditor_code     BH2441
_publ_contact_author_name     'Kant, Rajni'
_publ_contact_author_address
;
Post-Graduate Department of Physics & Electronics,
University of Jammu,
Jammu Tawi 180 006,
India
;
_publ_contact_author_email     rkvk.paper11@gmail.com
_publ_contact_author_fax      911912432051
_publ_contact_author_phone      919419194375
_publ_section_title
;\
2-[3,5-Bis(4-methoxyphenyl)-4,5-dihydro-1<i>H</i>-pyrazol-1-yl]-4,6-bis(4-\
methoxyphenyl)pyrimidine
;
loop_
    _publ_author_name
    _publ_author_footnote
    _publ_author_address
    "Rajni Kant" .
;
X-ray Crystallography Laboratory
Post-Graduate Department of Physics and Electronics
University of Jammu
Jammu Tawi 180 006
India
;
    "Gupta, Vivek K." .
;
X-ray Crystallography Laboratory
Post-Graduate Department of Physics and Electronics
University of Jammu
Jammu Tawi 180 006
India
;
    "Kapoor, Kamini" .
;
X-ray Crystallography Laboratory
Post-Graduate Department of Physics and Electronics
University of Jammu
Jammu Tawi 180 006
India
;
    "Samshuddin, S." .
;
Department of Studies in Chemistry
Mangalore University
Mangalagangotri 574 199
India
;
    "Narayana, B." .
;
Department of Studies in Chemistry
Mangalore University
Mangalagangotri 574 199
India
;
