# Supplementary material for: 2-[3,5-Bis(4-meth­oxy­phen­yl)-4,5-di­hydro-1H-pyrazol-1-yl]-4,6-bis­(4-meth­oxy­phen­yl)pyrimidine
Source: Acta Crystallogr Sect E Struct Rep Online. 2012 Jul 10;68(Pt 8):o2398. doi: 10.1107/S1600536812030516 (PMC3414322; doi:10.1107/S1600536812030516)
Supplement: Supplementary file 2 [file e-68-o2398-Isup2.hkl]

#
# h,k,l, Fc-squared, Fo-squared, sigma(Fo-squared) and status flag
#
data_I
_shelx_title ' rknarayana-20 in P2(1)/n'
_shelx_refln_list_code          4
_shelx_F_calc_maximum      293.96
_exptl_crystal_F_000      1208.00
_reflns_d_resolution_high  0.8107
 
loop_
 _symmetry_equiv_pos_as_xyz
 'x, y, z'
 '-x+1/2, y+1/2, -z+1/2'
 '-x, -y, -z'
 'x-1/2, -y-1/2, z-1/2'
 
_cell_length_a    21.6366
_cell_length_b     5.9532
_cell_length_c    24.7492
_cell_angle_alpha  90.000
_cell_angle_beta  109.519
_cell_angle_gamma  90.000
 
_shelx_F_squared_multiplier     1.000
 
loop_
 _refln_index_h
 _refln_index_k
 _refln_index_l
 _refln_F_squared_calc
 _refln_F_squared_meas
 _refln_F_squared_sigma
 _refln_observed_status
   4   0   0        0.15       42.67     21.16 o
   6   0   0       33.14       31.06      3.41 o
   8   0   0      859.43      799.71     31.26 o
  10   0   0      502.82      519.04      8.22 o
  12   0   0       12.21       16.57      3.72 o
  14   0   0      134.56      119.88      5.05 o
  16   0   0      236.08      260.53      6.66 o
  18   0   0        1.58       17.26     14.54 o
  20   0   0        4.50       21.09     17.49 o
  22   0   0      104.12      152.92     19.92 o
  24   0   0      315.49      330.39     21.69 o
   1   1   0    17725.53    17428.84     80.82 o
   2   1   0     2232.13     2006.53     28.21 o
   3   1   0      151.16      117.13      2.96 o
   4   1   0     2772.03     2637.87     51.10 o
   5   1   0     1065.85      971.28     25.05 o
   6   1   0     5127.75     5034.81     44.59 o
   7   1   0      378.16      345.93      6.46 o
   8   1   0     1021.89     1057.29     16.12 o
   9   1   0       42.88       85.13      6.71 o
  10   1   0        0.17        7.84      3.97 o
  11   1   0      634.44      652.17      7.75 o
  12   1   0      377.22      386.83     10.47 o
  13   1   0        1.94        5.51      4.47 o
  14   1   0      210.78      195.80      6.12 o
  15   1   0      422.31      399.52      7.69 o
  16   1   0        0.66        7.93      5.13 o
  17   1   0       78.67       87.71      6.04 o
  18   1   0        0.00        7.84      6.54 o
  19   1   0       85.41       87.17     14.81 o
  20   1   0       59.72       88.23     11.83 o
  21   1   0        5.55       36.66     11.76 o
  22   1   0      127.22      145.50     12.93 o
  23   1   0        4.13       28.39     16.22 o
  24   1   0       12.71       43.12     12.02 o
   0   2   0       20.62       15.01      2.37 o
   1   2   0     1050.91      947.58      7.99 o
   2   2   0       11.60       16.58      1.97 o
   3   2   0      207.00      206.96      5.70 o
   4   2   0      196.22      206.72      6.16 o
   5   2   0       11.93       21.59     14.27 o
   6   2   0      657.99      647.77     17.77 o
   7   2   0     2788.46     2871.93     60.86 o
   8   2   0      570.67      667.99      8.75 o
   9   2   0     2021.78     1997.01     34.79 o
  10   2   0       35.23       41.02     11.04 o
  11   2   0        3.71        4.46      4.66 o
  12   2   0        2.36        7.74      4.94 o
  13   2   0        9.28       10.10      5.18 o
  14   2   0       93.09      100.15      6.23 o
  15   2   0       77.13       69.89      6.73 o
  16   2   0        2.61        3.15      9.64 o
  17   2   0      427.67      442.44      9.89 o
  18   2   0        8.73       19.11      6.95 o
  19   2   0       11.25       26.02      7.12 o
  20   2   0      141.43      138.40      7.90 o
  21   2   0       11.03        9.44     11.22 o
  22   2   0        1.29       11.26     11.69 o
  23   2   0       10.46       23.66     11.17 o
  24   2   0       10.51       18.04     11.68 o
   1   3   0     2111.19     2063.23     11.48 o
   2   3   0     3074.38     3216.01     36.95 o
   3   3   0     1574.75     1548.01     29.73 o
   4   3   0       11.53       18.62      4.50 o
   5   3   0       21.68       35.29     16.83 o
   6   3   0      163.38      183.76     22.57 o
   7   3   0     1601.16     1713.08     18.30 o
   8   3   0        5.06        5.81      4.54 o
   9   3   0       67.45       70.94      5.36 o
  10   3   0       31.02       34.20      5.52 o
  11   3   0      184.70      185.23      7.27 o
  12   3   0        0.36       -0.90      8.18 o
  13   3   0      251.35      276.45      9.01 o
  14   3   0       82.30       87.93      7.44 o
  15   3   0     1084.12     1013.84     15.96 o
  16   3   0       25.83       32.64      7.47 o
  17   3   0       36.03       38.54      7.43 o
  18   3   0        6.60        7.33      7.06 o
  19   3   0       14.20       14.08      7.36 o
  20   3   0       15.25       20.57      7.60 o
  21   3   0       26.65       29.49      7.38 o
  22   3   0       11.76       14.06     10.79 o
   0   4   0     1033.27     1050.48     11.30 o
   1   4   0      150.55      140.40      2.67 o
   2   4   0       47.76       49.58      2.26 o
   3   4   0      250.60      245.00      5.52 o
   4   4   0        2.49        9.05      3.40 o
   5   4   0        0.21       23.72     10.93 o
   6   4   0      397.71      397.05      8.16 o
   7   4   0       10.26       19.75      5.42 o
   8   4   0       25.16       29.96      5.65 o
   9   4   0       35.98       40.68      6.21 o
  10   4   0       20.67       28.66     11.89 o
  11   4   0       29.25       18.50      8.34 o
  12   4   0        3.07        5.38     14.00 o
  13   4   0        4.44       -0.81     11.36 o
  14   4   0        4.92        7.93      8.72 o
  15   4   0       35.09       22.18      6.61 o
  16   4   0        0.34        3.80      7.48 o
  17   4   0        3.14        6.37     11.85 o
  18   4   0        1.38        1.61      9.42 o
  19   4   0       17.71       16.36      9.31 o
  20   4   0        2.05        3.01      8.50 o
  21   4   0        2.99        1.96      8.92 o
   1   5   0       10.03        7.65      8.79 o
   2   5   0       23.45       22.75      8.58 o
   3   5   0        5.40        5.41      4.69 o
   4   5   0       29.52       40.31      5.88 o
   5   5   0        3.58        9.14      5.73 o
   6   5   0       28.02       27.78      6.49 o
   7   5   0       85.07       91.20      6.33 o
   8   5   0       10.27       46.38      7.02 o
   9   5   0        5.74       11.52     10.27 o
  10   5   0      101.28      105.51      7.98 o
  11   5   0      100.28       87.89      7.88 o
  12   5   0        2.77        4.01      6.38 o
  13   5   0        0.03        4.27      6.75 o
  14   5   0        7.70        4.88      6.23 o
  15   5   0        0.08        2.83      7.98 o
  16   5   0        8.03        7.03      8.46 o
  17   5   0        0.02        4.34      9.18 o
  18   5   0       38.15       37.47      7.33 o
   0   6   0      290.92      378.71     19.12 o
   1   6   0      136.71      159.94     11.52 o
   2   6   0       33.08       40.82     14.04 o
   3   6   0        2.46       -2.80     12.85 o
   4   6   0       87.57       71.21     14.02 o
   5   6   0       30.01       12.36     13.85 o
   6   6   0       14.87       15.26     13.86 o
   7   6   0       36.30       50.00     12.28 o
   8   6   0        5.28       13.21     13.22 o
   9   6   0       49.10       52.75     12.48 o
  10   6   0        2.59        9.93      9.39 o
  11   6   0        1.43        0.95      9.54 o
  12   6   0        0.03        0.63      9.52 o
  13   6   0        0.07        3.18      8.34 o
  14   6   0        0.06        2.19     11.04 o
   1   7   0        7.23       13.67     14.40 o
   2   7   0        1.37       10.53     14.40 o
   3   7   0       13.76       19.11     15.32 o
   4   7   0        0.78        0.64     12.70 o
   5   7   0        0.07        4.80     14.89 o
   6   7   0        0.35        3.57     11.03 o
   7   7   0        5.87        3.92     10.97 o
 -25   0   1      392.01      433.34     23.09 o
 -23   0   1      532.64      628.00     25.90 o
 -21   0   1      172.66      150.39     17.95 o
 -19   0   1       40.17       48.35     15.17 o
 -17   0   1      198.71      191.26     15.81 o
 -15   0   1      387.34      372.58      7.00 o
 -13   0   1       25.73       26.20      3.82 o
 -11   0   1       36.01       35.63      3.52 o
  -9   0   1      365.03      318.39     13.13 o
  -7   0   1      697.70      605.05      7.31 o
  -5   0   1     1315.07     1736.12     13.25 o
   3   0   1      879.07      887.13      6.07 o
   5   0   1     4277.40     4013.05     69.09 o
   7   0   1       31.66       34.38      4.44 o
   9   0   1     1270.97     1342.46     18.63 o
  11   0   1      351.84      369.00     16.90 o
  13   0   1      123.03      125.33      5.40 o
  15   0   1      123.93      112.33      5.72 o
  17   0   1      137.64      153.55     16.56 o
  19   0   1      155.99      143.77     16.53 o
  21   0   1      163.82      183.81     17.86 o
  23   0   1        9.23       39.82     16.86 o
 -25   1   1       23.91       39.95     12.87 o
 -24   1   1       20.53       51.89     12.76 o
 -23   1   1        0.01       22.25     12.85 o
 -22   1   1       58.59       93.41     13.53 o
 -21   1   1      215.52      219.33     34.61 o
 -20   1   1       38.51       36.40     11.59 o
 -19   1   1        0.69       -2.91     13.97 o
 -18   1   1       49.90       45.21      7.24 o
 -17   1   1        7.42       11.38      5.43 o
 -16   1   1        3.99        0.98      4.83 o
 -15   1   1        1.04        1.71      4.59 o
 -14   1   1        0.27       -1.34      4.40 o
 -13   1   1       96.56       82.29      5.00 o
 -12   1   1      213.73      222.89      7.48 o
 -11   1   1      706.55      708.94      7.86 o
 -10   1   1     4063.84     4186.14     25.52 o
  -9   1   1      893.98     1008.96     15.16 o
  -8   1   1      240.32      235.19      6.59 o
  -7   1   1      200.96      188.14      5.24 o
  -6   1   1     1831.08     1771.92     18.51 o
  -5   1   1     5993.33     5976.78     98.71 o
  -4   1   1     9754.11     9369.81     39.61 o
  -3   1   1     1234.40     1383.54     12.28 o
  -2   1   1     6947.11     6998.87    100.81 o
  -1   1   1     9394.58     9593.31     60.27 o
   0   1   1      498.78      470.52      8.81 o
   1   1   1        2.70        3.42      1.51 o
   2   1   1    13920.62    13573.86    154.47 o
   3   1   1     3478.90     3379.57     38.05 o
   4   1   1     4410.44     4192.53     35.99 o
   5   1   1     2378.19     2144.26     18.74 o
   6   1   1     1853.63     1914.10     10.31 o
   7   1   1      289.96      313.70     15.92 o
   9   1   1        4.07        3.65      3.87 o
  10   1   1      504.94      484.69      6.80 o
  11   1   1       63.66       65.50      4.68 o
  12   1   1       62.89       61.83      4.77 o
  13   1   1        3.29       11.99      5.28 o
  14   1   1        4.15        8.98      4.74 o
  15   1   1       14.97       18.94      5.23 o
  16   1   1       36.85       39.71      6.02 o
  17   1   1       30.54       38.74      6.44 o
  18   1   1       11.76       19.06      6.49 o
  19   1   1       46.93       78.19     12.03 o
  20   1   1       65.70       98.14     13.03 o
  21   1   1        1.84       32.42     11.91 o
  22   1   1       52.85       76.84     12.04 o
  23   1   1        0.41       15.08     11.26 o
  24   1   1       48.55       55.34     12.65 o
 -24   2   1        2.38        4.00     10.95 o
 -23   2   1       29.70       50.11     11.62 o
 -22   2   1        3.86        5.83     11.81 o
 -21   2   1        6.35       15.27     10.84 o
 -20   2   1       27.69       34.93      7.19 o
 -19   2   1      172.13      148.34      7.94 o
 -18   2   1        0.21       11.63      7.98 o
 -17   2   1        2.33        0.80      7.30 o
 -16   2   1      193.24      196.83     10.03 o
 -15   2   1      238.61      219.25      7.46 o
 -14   2   1       64.93       57.35      5.86 o
 -13   2   1        0.14        1.44      4.98 o
 -12   2   1       24.34       21.96      6.27 o
 -11   2   1      287.51      300.48     18.49 o
 -10   2   1      997.25     1020.12     25.83 o
  -9   2   1      862.94      811.95      9.79 o
  -8   2   1      444.08      452.58     11.53 o
  -7   2   1     4789.97     4985.43     74.27 o
  -6   2   1      283.79      305.99      5.65 o
  -5   2   1     4154.54     3903.51     30.47 o
  -4   2   1       12.79        7.69      1.99 o
  -3   2   1       63.01       49.77      4.24 o
  -2   2   1      320.54      326.26      4.07 o
  -1   2   1      336.61      386.80      6.19 o
   0   2   1      130.20      111.01      1.64 o
   1   2   1      352.12      352.54      3.80 o
   2   2   1      649.93      620.44      5.54 o
   3   2   1     2941.87     2809.82     27.79 o
   4   2   1      336.03      312.52      6.69 o
   5   2   1     1857.87     1777.21     17.81 o
   6   2   1        0.48       -1.25      5.58 o
   7   2   1       45.26       44.19      5.18 o
   9   2   1       23.77       32.38      4.24 o
  10   2   1        7.41       10.41      4.43 o
  11   2   1      289.93      292.51      6.62 o
  12   2   1        0.05        1.17      4.88 o
  13   2   1       96.91       95.72      5.90 o
  14   2   1        7.50       11.80      5.87 o
  15   2   1        4.78       -3.15      8.93 o
  16   2   1       14.25       21.07      6.89 o
  17   2   1      961.54      903.89     12.20 o
  18   2   1        6.24       33.44      7.42 o
  19   2   1      145.02      151.56      8.16 o
  20   2   1       70.90       69.90      7.81 o
  21   2   1       14.76       30.08     10.52 o
  22   2   1        2.87        3.76     11.54 o
  23   2   1        0.04        6.99     11.97 o
 -23   3   1        8.46       13.70     10.16 o
 -22   3   1       70.29       90.01     11.90 o
 -21   3   1       49.82       44.68      7.40 o
 -20   3   1       13.14       14.58      7.22 o
 -19   3   1       30.14       17.64      7.43 o
 -18   3   1        0.74        2.28      6.79 o
 -17   3   1        1.18        1.48      6.81 o
 -16   3   1      263.37      229.92      8.58 o
 -15   3   1        1.68       17.03      7.15 o
 -14   3   1      223.34      221.76      9.48 o
 -13   3   1      201.17      190.58      8.25 o
 -12   3   1       73.11       68.07      6.36 o
 -11   3   1       35.05       29.79      5.57 o
 -10   3   1       32.36       51.16      5.55 o
  -9   3   1      109.43      114.30      5.61 o
  -8   3   1      227.41      221.28      5.93 o
  -7   3   1        7.21        6.71      6.83 o
  -6   3   1      121.35      119.01      5.52 o
  -5   3   1       99.28      138.04      5.47 o
  -4   3   1      308.55      286.56      4.16 o
  -3   3   1      635.63      618.19      5.24 o
  -2   3   1        2.55        5.22      2.82 o
  -1   3   1      520.24      561.73      6.16 o
   0   3   1        1.43        0.92      1.55 o
   1   3   1      700.26      666.15      9.34 o
   2   3   1     4298.53     4151.88     71.86 o
   3   3   1      430.33      501.69      8.67 o
   4   3   1       48.44       64.22      4.56 o
   5   3   1     1301.85     1351.41     11.21 o
   6   3   1        0.07        1.89      4.62 o
   7   3   1       20.84        9.59      5.01 o
   8   3   1      378.16      447.96     11.55 o
   9   3   1      355.56      366.24      7.64 o
  10   3   1        0.11        2.23      4.65 o
  11   3   1       92.28       79.36      5.75 o
  12   3   1        3.04        0.30      8.65 o
  13   3   1      167.59      152.54      7.39 o
  14   3   1      250.56      212.59      9.55 o
  15   3   1      204.66      199.81      8.68 o
  16   3   1       37.14       42.31      7.42 o
  17   3   1       16.52       18.68      7.26 o
  18   3   1        3.29        5.15      7.30 o
  19   3   1        6.24       10.59      7.27 o
  20   3   1        4.33        9.49      7.26 o
  21   3   1        7.11        8.38      7.49 o
  22   3   1        3.10        8.57     11.57 o
 -21   4   1        2.60        4.38      9.90 o
 -20   4   1        0.01        9.27      9.97 o
 -19   4   1       21.26       16.42      9.10 o
 -18   4   1        1.75        0.28      9.28 o
 -17   4   1        0.90        3.11      8.42 o
 -16   4   1       43.43       31.48      8.93 o
 -15   4   1        2.56       15.72      8.98 o
 -14   4   1      176.80      162.32     10.42 o
 -13   4   1       27.66       20.33     10.82 o
 -12   4   1       74.40       93.61     10.64 o
 -11   4   1        0.23        6.56      6.62 o
 -10   4   1       14.83       18.96      7.31 o
  -9   4   1      169.40      171.03      7.56 o
  -8   4   1        0.93        4.67      5.61 o
  -7   4   1      212.07      224.38     11.55 o
  -6   4   1       12.04       11.06      5.27 o
  -5   4   1      185.94      200.71     11.87 o
  -4   4   1       10.07       18.95      2.64 o
  -3   4   1        9.55       10.96      2.25 o
  -2   4   1      402.61      379.05      7.66 o
  -1   4   1       42.05       47.63      1.85 o
   0   4   1        0.29        0.70      1.50 o
   1   4   1        0.13        0.00      1.60 o
   2   4   1      154.40      147.87      3.28 o
   3   4   1      374.29      384.57      7.97 o
   4   4   1       88.83       92.99      4.05 o
   5   4   1      208.32      207.61      5.18 o
   6   4   1       63.32       54.59      5.28 o
   7   4   1        1.01        8.97      5.24 o
   8   4   1       84.15      115.07     15.37 o
   9   4   1        0.95        6.49      7.56 o
  10   4   1      137.08      110.68      8.67 o
  11   4   1       15.02        7.48      9.72 o
  12   4   1      693.30      651.52     10.51 o
  13   4   1       33.32       28.60      7.96 o
  14   4   1       55.69       75.29      9.64 o
  15   4   1        0.64        5.55      8.83 o
  16   4   1       17.99       25.32      7.05 o
  17   4   1        8.61       13.26      6.78 o
  18   4   1        5.79        8.09      8.46 o
  19   4   1        5.23        7.79      9.31 o
  20   4   1        0.43       12.29     10.05 o
 -18   5   1        6.94       10.45     10.47 o
 -17   5   1       27.61       19.70      6.56 o
 -16   5   1       16.62       15.89      6.84 o
 -15   5   1        5.11        6.14      6.77 o
 -14   5   1       41.01       30.70      6.70 o
 -13   5   1        0.02        1.08      6.78 o
 -12   5   1        4.00        1.97     11.11 o
 -11   5   1        0.75        2.54      7.28 o
 -10   5   1        8.20        7.09      6.84 o
  -9   5   1        0.37       14.02      6.97 o
  -8   5   1       37.98       33.40      6.80 o
  -7   5   1        6.97       15.24      6.05 o
  -6   5   1       26.94       21.00      4.39 o
  -5   5   1        2.90        3.94      5.43 o
  -4   5   1       83.21       80.52      6.22 o
  -3   5   1      655.22      813.30     20.37 o
  -2   5   1       63.66       79.40      9.32 o
  -1   5   1        4.86        4.11      8.54 o
   0   5   1       14.56        9.80      8.45 o
   1   5   1        8.88        3.56      8.49 o
   2   5   1      239.35      240.34      6.84 o
   3   5   1      157.37      147.24      6.25 o
   4   5   1        1.63        3.90      5.70 o
   5   5   1        1.11       -0.21      5.84 o
   6   5   1       58.92       53.35      6.79 o
   7   5   1        9.06        9.98      6.40 o
   8   5   1       50.13       51.14      7.22 o
   9   5   1      158.23      133.86      6.99 o
  10   5   1       48.88       40.70      6.38 o
  11   5   1      109.94      112.26      7.43 o
  12   5   1        7.54        8.91      6.07 o
  13   5   1       13.30       14.88      6.13 o
  14   5   1       46.95       21.30      6.65 o
  15   5   1        9.19        6.18      6.45 o
  16   5   1       24.39       37.21     11.28 o
  17   5   1        2.03       14.51      7.68 o
  18   5   1        3.83       12.23      9.65 o
 -14   6   1        6.48        2.18      9.75 o
 -13   6   1        1.31        6.85     11.70 o
 -12   6   1        0.01        0.77     11.72 o
 -11   6   1       12.30       14.21     13.05 o
 -10   6   1       46.33       63.72     14.55 o
  -9   6   1       27.17       16.02     12.54 o
  -8   6   1       15.40        8.51     13.12 o
  -7   6   1        4.24       12.08     12.58 o
  -6   6   1        8.28        5.79     13.82 o
  -5   6   1      119.39       98.97     14.51 o
  -4   6   1        0.18       -0.76     12.94 o
  -3   6   1        0.01       -3.84     13.83 o
  -2   6   1      181.88      220.60     17.52 o
  -1   6   1       65.26       92.47     10.80 o
   0   6   1       23.59       25.95     10.18 o
   1   6   1        5.97       15.02      9.50 o
   2   6   1       26.89       34.17      9.67 o
   3   6   1      131.36      107.85     14.21 o
   4   6   1       30.84       15.57     13.65 o
   5   6   1        1.10       -3.22     13.81 o
   6   6   1       47.50       35.52     12.58 o
   7   6   1       50.03       65.44     11.01 o
   8   6   1       24.87       37.06     10.96 o
   9   6   1       65.83       73.44     10.80 o
  10   6   1       12.99       23.15      9.55 o
  11   6   1       27.80       20.87      9.25 o
  12   6   1        6.51        8.84      6.97 o
  13   6   1        5.06        5.33      6.56 o
  14   6   1        0.33       -3.67      9.31 o
  -7   7   1        0.12        0.04     14.07 o
  -6   7   1       17.20       21.75     13.97 o
  -5   7   1        0.39        6.13      9.32 o
  -4   7   1       10.63       12.81      8.23 o
  -3   7   1      103.64      105.79     11.16 o
  -2   7   1        9.59        9.50     10.54 o
  -1   7   1       65.08       59.88     10.80 o
   0   7   1        1.57       14.84     11.25 o
   1   7   1        2.45        7.66     13.80 o
   2   7   1        0.84        1.72      9.60 o
   3   7   1        4.69       11.34     10.89 o
   4   7   1        2.84        6.99     10.35 o
   5   7   1        6.27        5.20     10.52 o
   6   7   1       39.53       40.29     11.53 o
   7   7   1       63.70       77.70     11.57 o
 -24   0   2        0.31       78.04     20.20 o
 -22   0   2        3.20       -1.54     15.21 o
 -20   0   2      246.83      215.20     19.13 o
 -18   0   2       19.47        3.92     13.31 o
 -16   0   2       54.81       64.62      4.61 o
 -14   0   2        1.14        3.71      3.85 o
 -12   0   2     1435.35     1515.65     42.69 o
 -10   0   2       63.64       67.63      3.41 o
  -8   0   2       38.18       51.04      6.73 o
  -6   0   2     1468.72     2447.90     16.98 o
  -4   0   2    28181.49    29402.91    188.83 o
   4   0   2        4.07        3.67      2.84 o
   6   0   2      988.72      865.55     17.56 o
   8   0   2      615.74      716.69      7.37 o
  10   0   2     2159.64     2272.54     13.41 o
  12   0   2      865.04      782.33     11.65 o
  14   0   2        8.46       16.21      5.08 o
  16   0   2      316.26      374.18     17.53 o
  18   0   2        3.47       11.52     14.58 o
  20   0   2       23.50       56.38     17.91 o
  22   0   2       30.47       79.05     18.47 o
  24   0   2        3.45       26.20     17.72 o
 -25   1   2        4.91       19.69     12.34 o
 -24   1   2       97.22      142.20     15.16 o
 -23   1   2       25.85       47.14     31.31 o
 -22   1   2       20.93       29.77     11.77 o
 -21   1   2       36.85       38.52     18.05 o
 -20   1   2       36.00       27.61     16.27 o
 -19   1   2       11.08       10.37     10.35 o
 -18   1   2       54.33       41.89      5.60 o
 -17   1   2        5.43        3.56      5.04 o
 -16   1   2       69.41       57.25      5.22 o
 -15   1   2       62.54       59.63      4.96 o
 -14   1   2       49.10       59.39      4.86 o
 -13   1   2      154.28      151.57      5.41 o
 -12   1   2        0.06       -4.15      8.78 o
 -11   1   2      525.05      567.51      9.91 o
 -10   1   2      915.39      988.57     21.75 o
  -9   1   2      522.92      525.67      8.29 o
  -8   1   2        7.57        5.96      4.51 o
  -7   1   2      407.69      409.35      6.98 o
  -6   1   2     2490.87     2458.29     39.09 o
  -5   1   2    18641.80    18319.26    252.85 o
  -4   1   2     2762.84     2928.39     18.99 o
  -3   1   2    12960.15    12704.97     73.96 o
  -2   1   2      965.67      862.41     26.29 o
  -1   1   2     1590.76     1460.74     13.59 o
   0   1   2      392.67      433.94     10.13 o
   1   1   2      235.89      249.26      2.75 o
   2   1   2     1613.66     1459.54     10.80 o
   3   1   2     3593.69     3286.04      9.85 o
   4   1   2     1736.87     1778.07     24.84 o
   5   1   2     1203.88     1116.35     13.39 o
   6   1   2      842.89      804.13      6.68 o
   7   1   2      260.43      298.58      5.99 o
   8   1   2       23.35       18.43      3.59 o
   9   1   2        3.49        5.10      3.96 o
  10   1   2       60.53       65.46      4.56 o
  11   1   2      891.41      885.32     14.04 o
  12   1   2       75.27       82.32      6.07 o
  13   1   2       60.48       64.42      5.15 o
  14   1   2      481.58      420.86     10.35 o
  15   1   2      117.79      132.66     13.37 o
  16   1   2      243.76      247.96     14.11 o
  17   1   2        0.00        4.58      7.28 o
  18   1   2      430.96      450.63     14.58 o
  19   1   2      562.08      624.59     23.90 o
  20   1   2      270.19      306.91     31.05 o
  21   1   2      109.09      187.08     13.97 o
  22   1   2       11.24       37.44     13.00 o
  23   1   2       12.99       17.70     12.14 o
  24   1   2       27.43       44.10     12.66 o
 -24   2   2        1.63       15.68     10.75 o
 -23   2   2       19.59       25.13     11.27 o
 -22   2   2       14.18        9.14     10.42 o
 -21   2   2        3.31        9.04     11.22 o
 -20   2   2      118.92      124.97      9.83 o
 -19   2   2       10.54       12.54      6.90 o
 -18   2   2       55.02       34.50      7.96 o
 -17   2   2       12.61        0.60      7.16 o
 -16   2   2      152.24      139.62     10.58 o
 -15   2   2       12.57       13.20      5.85 o
 -14   2   2      236.22      212.79      8.99 o
 -13   2   2       17.65       14.68      6.88 o
 -12   2   2       10.36        9.47      6.36 o
 -11   2   2      238.44      219.91     12.59 o
 -10   2   2     3262.52     3339.00     18.75 o
  -9   2   2        0.01        7.17      1.71 o
  -8   2   2     4174.87     4242.12     32.22 o
  -7   2   2     1316.14     1511.40     23.28 o
  -6   2   2     4058.02     4317.11     28.75 o
  -5   2   2       41.24       38.42      2.65 o
  -4   2   2      843.33      884.23      5.20 o
  -3   2   2     1104.32     1118.87     37.79 o
  -2   2   2     1415.64     1540.27     17.49 o
  -1   2   2     2002.88     2023.17     11.74 o
   0   2   2      141.13      127.02      2.58 o
   1   2   2     2919.24     2664.15     22.91 o
   2   2   2      425.06      403.10      6.93 o
   3   2   2      174.38      182.38     20.41 o
   4   2   2      529.35      510.35      9.10 o
   5   2   2      751.23      697.33     14.59 o
   6   2   2     1513.07     1566.14      9.60 o
   7   2   2      678.57      789.33      9.99 o
   8   2   2       76.34       90.47      6.91 o
   9   2   2       23.14       21.72      4.36 o
  10   2   2        0.09       -0.46      4.60 o
  11   2   2      121.75      124.69      5.68 o
  12   2   2       17.53       15.26      5.02 o
  13   2   2       27.06       31.08      5.72 o
  14   2   2      556.09      478.28      9.23 o
  15   2   2       50.03       51.38      7.17 o
  16   2   2      380.51      394.29     12.15 o
  17   2   2       38.99       44.86      7.47 o
  18   2   2       45.79       60.44     11.73 o
  19   2   2      101.80      107.10      8.23 o
  20   2   2        1.25        6.33     11.47 o
  21   2   2        6.69       12.14     11.04 o
  22   2   2       25.82       35.85     12.64 o
  23   2   2        0.69        7.61     12.08 o
 -23   3   2        1.31        7.10     10.11 o
 -22   3   2       30.44       39.17     11.31 o
 -21   3   2        0.47        0.12      6.75 o
 -20   3   2       35.78       35.89      7.58 o
 -19   3   2       53.39       34.96      7.15 o
 -18   3   2       38.98       40.48      7.09 o
 -17   3   2       56.05       51.05      7.10 o
 -16   3   2       11.30       10.54      6.92 o
 -15   3   2      462.02      417.73     11.29 o
 -14   3   2      308.90      305.30     10.71 o
 -13   3   2        1.93        6.02      6.46 o
 -12   3   2       48.97       54.85      6.11 o
 -11   3   2        0.39        3.10      2.40 o
 -10   3   2       84.07       68.49      3.54 o
  -9   3   2       93.27       89.42      5.13 o
  -8   3   2       31.78       33.96      6.18 o
  -7   3   2      571.88      656.34      9.47 o
  -6   3   2       45.31       56.60      6.90 o
  -5   3   2     1328.07     1273.47     12.04 o
  -4   3   2      980.74     1028.52     14.42 o
  -3   3   2       57.57       65.69      3.29 o
  -2   3   2      103.25      108.37      4.31 o
  -1   3   2     2989.41     2721.10     21.48 o
   0   3   2      356.46      324.63      8.47 o
   1   3   2      558.13      573.42      7.31 o
   2   3   2      107.05       98.56      3.34 o
   3   3   2       27.26       28.46      3.30 o
   4   3   2        0.41        6.49      3.69 o
   5   3   2      169.96      184.22      5.80 o
   6   3   2       68.97       69.55      6.95 o
   7   3   2       86.88      100.62      6.00 o
   8   3   2       63.86       58.35      4.82 o
   9   3   2      143.76      143.91      7.18 o
  10   3   2      318.62      318.99      7.10 o
  11   3   2       87.93       93.70      6.01 o
  12   3   2      180.66      172.41     11.07 o
  13   3   2       50.65       38.61      6.80 o
  14   3   2      103.80       87.68      7.51 o
  15   3   2      105.62      100.35      8.15 o
  16   3   2       63.21       68.30      7.45 o
  17   3   2       15.23       25.63      7.16 o
  18   3   2       14.56       16.54      7.33 o
  19   3   2        1.69        4.70      7.26 o
  20   3   2       11.17       16.19      7.37 o
  21   3   2        0.43        7.30      7.39 o
  22   3   2        0.39        2.21     10.60 o
 -21   4   2        0.11        3.53     10.91 o
 -20   4   2        0.02        4.18      8.46 o
 -19   4   2        0.97        5.28      8.90 o
 -18   4   2       11.84        6.15      8.27 o
 -17   4   2        0.00        6.59      8.90 o
 -16   4   2      365.36      325.17     12.12 o
 -15   4   2      254.91      241.98     14.81 o
 -14   4   2       19.88       41.95     11.69 o
 -13   4   2      141.52      148.12     12.65 o
 -12   4   2       29.76       33.08     10.46 o
 -11   4   2        3.67        3.46      9.12 o
 -10   4   2        9.80       16.68      6.50 o
  -9   4   2       58.39       51.84      6.55 o
  -8   4   2       56.91       46.39      6.15 o
  -7   4   2        7.67       16.16      5.52 o
  -6   4   2       51.72       55.15      7.31 o
  -5   4   2        1.55       -0.40      2.94 o
  -4   4   2      473.19      484.28     12.19 o
  -3   4   2       12.83       36.11      8.93 o
  -2   4   2      565.39      609.64      8.65 o
  -1   4   2       48.06       50.63      4.41 o
   0   4   2       91.20       89.59      2.97 o
   1   4   2       59.59       45.30      2.93 o
   2   4   2        0.07        0.02      2.66 o
   3   4   2       43.25       53.51      3.48 o
   4   4   2        5.44        5.20      3.38 o
   5   4   2      118.81      123.12      5.32 o
   6   4   2        0.10        4.21      4.62 o
   7   4   2       32.78       64.65      5.62 o
   8   4   2      175.69      179.66     11.87 o
   9   4   2       81.10       77.46      5.97 o
  10   4   2      146.58      134.86      8.90 o
  11   4   2       37.41       41.10      6.38 o
  12   4   2       13.09       21.26      6.61 o
  13   4   2      148.42      152.57     11.89 o
  14   4   2       16.90       32.30     13.25 o
  15   4   2      183.06      178.05     13.77 o
  16   4   2        0.93       -0.92      8.85 o
  17   4   2        7.81       10.79      8.29 o
  18   4   2        0.01       -1.25      8.88 o
  19   4   2        0.49        4.47      8.99 o
  20   4   2       28.77       27.37      9.06 o
 -18   5   2        0.84        4.30      6.88 o
 -17   5   2        7.90        7.50      6.81 o
 -16   5   2        7.91        1.12      6.61 o
 -15   5   2        8.36        9.78      7.40 o
 -14   5   2       31.40       19.06      8.18 o
 -13   5   2        2.00        0.37      6.77 o
 -12   5   2        0.05        4.70      6.44 o
 -11   5   2       66.73       61.89      9.61 o
 -10   5   2      102.50       82.39      8.09 o
  -9   5   2       51.51       33.53      5.56 o
  -8   5   2       99.12       83.62      7.30 o
  -7   5   2       62.19       59.89      6.78 o
  -6   5   2       17.46       37.97      4.52 o
  -5   5   2       14.19       13.25      3.88 o
  -4   5   2       39.01       53.44     12.52 o
  -3   5   2      349.51      390.10     17.10 o
  -2   5   2       17.16       15.61      8.62 o
  -1   5   2      372.59      348.33     11.37 o
   0   5   2      182.16      210.75      6.28 o
   1   5   2        1.37       -0.03      4.85 o
   2   5   2        1.79        2.94      4.96 o
   3   5   2      211.79      226.27      7.17 o
   4   5   2        0.67        3.40      6.14 o
   5   5   2       77.60       86.33      7.31 o
   6   5   2       11.14       29.04     20.44 o
   7   5   2        0.05        3.14      6.86 o
   8   5   2       25.70       15.80      6.14 o
   9   5   2        3.65        5.89      6.12 o
  10   5   2        1.23        5.05      6.02 o
  11   5   2        4.17       11.51      6.26 o
  12   5   2        2.83        5.07      6.45 o
  13   5   2       23.81       19.12      6.28 o
  14   5   2      138.43       85.15     10.06 o
  15   5   2       54.63       58.02      9.61 o
  16   5   2       10.69        9.60      9.21 o
  17   5   2        7.15       22.77      9.50 o
 -14   6   2       13.03        6.45      9.71 o
 -13   6   2        0.14        2.96     12.75 o
 -12   6   2       11.63        8.28     12.48 o
 -11   6   2        5.13        4.45     12.12 o
 -10   6   2        0.40        1.20     13.62 o
  -9   6   2        9.83        8.10     13.35 o
  -8   6   2        0.12        1.11     12.29 o
  -7   6   2       56.43       42.82      8.82 o
  -6   6   2        0.01        6.74      7.49 o
  -5   6   2        4.17       11.88     13.00 o
  -4   6   2      127.94      123.05     15.14 o
  -3   6   2       27.19       22.70     14.79 o
  -2   6   2        1.18        5.26     14.85 o
  -1   6   2       63.47       87.30     15.59 o
   0   6   2       36.84       45.22      9.93 o
   1   6   2      417.72      445.41     13.40 o
   2   6   2        8.49       23.79      9.61 o
   3   6   2       89.63      107.36     12.36 o
   4   6   2       14.39       -0.45      9.71 o
   5   6   2        0.48       -2.82      9.62 o
   6   6   2       75.53       79.58     19.79 o
   7   6   2        0.19        1.37      9.32 o
   8   6   2       13.89       18.48      9.93 o
   9   6   2        0.34        9.77      9.34 o
  10   6   2        1.06        5.66      7.96 o
  11   6   2        9.17       15.14      7.12 o
  12   6   2       35.34       41.52      7.59 o
  13   6   2        3.38       -1.28      8.14 o
  -8   7   2        5.48        5.01     15.48 o
  -7   7   2       15.64       22.46     14.93 o
  -6   7   2        1.81       -0.11     13.66 o
  -5   7   2        9.61        5.70      8.66 o
  -4   7   2       12.63        7.86      9.00 o
  -3   7   2        0.03        1.89      9.27 o
  -2   7   2       33.59       24.39      9.96 o
  -1   7   2       25.03       29.63     10.02 o
   0   7   2       13.83       11.62     10.21 o
   1   7   2        0.88       -0.32      9.89 o
   2   7   2        0.04        8.45     14.61 o
   3   7   2        1.94       -0.45     12.89 o
   4   7   2        0.74        5.48     14.50 o
   5   7   2       20.23       22.11     10.22 o
   6   7   2        3.30        2.25     10.48 o
 -25   0   3       44.98       60.88     19.81 o
 -23   0   3       37.48       28.78     16.19 o
 -21   0   3       62.71       44.05     16.75 o
 -19   0   3        8.96        2.79     14.49 o
 -17   0   3      227.41      265.79     16.13 o
 -15   0   3       72.12       72.50      4.20 o
 -13   0   3      455.85      392.97     28.89 o
 -11   0   3      293.67      393.11     12.36 o
  -9   0   3     6043.19     5980.05     31.73 o
  -7   0   3     2633.22     2409.97     17.98 o
  -5   0   3    28711.41    29647.11    211.10 o
  -3   0   3       65.47      100.40      3.41 o
   1   0   3    28359.89    28898.82    166.93 o
   3   0   3      826.06      653.69      5.46 o
   5   0   3      523.05      469.98     11.85 o
   7   0   3     1995.28     1938.73     39.53 o
   9   0   3      216.51      205.07      7.03 o
  11   0   3      294.26      311.70     10.15 o
  13   0   3      290.60      273.87      8.95 o
  15   0   3       68.77       77.68     13.82 o
  17   0   3      201.66      270.31     17.26 o
  19   0   3      551.51      570.67     21.63 o
  21   0   3        5.63       19.60     17.88 o
  23   0   3      215.65      282.30     22.41 o
 -25   1   3        8.50       19.72     14.98 o
 -24   1   3        5.15       25.31     18.40 o
 -23   1   3       11.76       25.93     11.98 o
 -22   1   3        4.91        8.17     11.50 o
 -21   1   3       38.80       41.80     10.85 o
 -20   1   3       90.29       87.89     20.67 o
 -19   1   3        4.29       14.73     10.19 o
 -18   1   3       30.55       33.61      5.44 o
 -17   1   3       17.65        9.38      4.99 o
 -16   1   3       18.02       12.64      4.72 o
 -15   1   3       34.92       34.88      4.84 o
 -14   1   3        6.20        4.19      6.98 o
 -13   1   3      193.58      187.20     16.07 o
 -12   1   3      359.14      414.40     19.71 o
 -11   1   3      318.84      349.92      8.32 o
 -10   1   3        1.22       -0.76      5.71 o
  -9   1   3      550.35      552.24     17.44 o
  -8   1   3      402.18      402.61     13.18 o
  -7   1   3     2622.04     2718.37     65.48 o
  -6   1   3    26255.74    26603.05    290.38 o
  -5   1   3    86410.34    95619.45    281.94 o
  -4   1   3    37962.14    39880.34    103.04 o
  -3   1   3     3797.44     3830.49     32.49 o
  -2   1   3    35670.27    35660.16    395.21 o
  -1   1   3     6998.61     6332.82     59.08 o
   0   1   3    15471.04    15064.31     52.95 o
   1   1   3     7137.00     6683.22     25.95 o
   2   1   3      221.63      215.17      2.75 o
   3   1   3      203.17      189.35      3.02 o
   4   1   3       39.07       41.81      2.88 o
   5   1   3     1095.27     1037.08      8.57 o
   6   1   3       79.83       77.65      4.12 o
   7   1   3      599.75      593.71      6.79 o
   8   1   3        2.48       10.08      3.69 o
   9   1   3       65.09       63.77      4.49 o
  10   1   3      192.86      179.37      5.48 o
  11   1   3      374.99      353.00      7.43 o
  12   1   3       14.54       13.65      5.20 o
  13   1   3        3.90        7.45      5.32 o
  14   1   3      187.44      186.00      7.96 o
  15   1   3      612.42      615.15     13.76 o
  16   1   3       24.70       34.20     12.64 o
  17   1   3      257.38      291.24      9.12 o
  18   1   3      536.52      569.47     14.38 o
  19   1   3      183.84      233.76     19.26 o
  20   1   3      197.04      228.44     13.58 o
  21   1   3       87.79      106.97     12.87 o
  22   1   3       17.65       33.92     13.03 o
  23   1   3        3.88       12.71     12.55 o
 -24   2   3        1.93        2.93     11.09 o
 -23   2   3       16.83       19.88     13.62 o
 -22   2   3        0.17        7.55     10.61 o
 -21   2   3       18.95       14.53      9.88 o
 -20   2   3        0.14        5.58      7.31 o
 -19   2   3       22.14       11.17      6.39 o
 -18   2   3       51.82       32.61     11.09 o
 -17   2   3      121.80       85.02      8.49 o
 -16   2   3        6.62        9.53      6.19 o
 -15   2   3      808.63      810.78     18.62 o
 -14   2   3       32.71       38.37      7.97 o
 -13   2   3       83.07       84.12      7.50 o
 -12   2   3      495.00      548.89     45.80 o
 -11   2   3      519.22      459.70      9.66 o
 -10   2   3      345.45      303.11      8.24 o
  -9   2   3      202.50      174.34      9.25 o
  -8   2   3      163.05      174.25      5.67 o
  -7   2   3     6307.02     6555.79     14.64 o
  -6   2   3     1954.79     2004.64     14.72 o
  -5   2   3     3060.32     2801.84     17.06 o
  -4   2   3     3676.80     3636.19     17.20 o
  -3   2   3      300.62      313.84     20.92 o
  -2   2   3     1638.98     1531.84     27.26 o
  -1   2   3      100.29       83.46      2.84 o
   0   2   3      189.97      190.20      3.59 o
   1   2   3      220.63      225.99      3.56 o
   2   2   3      172.76      145.30      2.73 o
   3   2   3      768.89      861.72      8.03 o
   4   2   3     3122.34     3052.83     10.35 o
   5   2   3      622.80      744.64      8.95 o
   6   2   3      296.80      338.88      5.63 o
   7   2   3        6.84        6.36      3.96 o
   8   2   3       74.27       53.69      4.57 o
   9   2   3      150.84      152.88      5.46 o
  10   2   3      335.73      286.25      6.67 o
  11   2   3      696.33      712.57      9.03 o
  12   2   3      110.95      102.06      5.95 o
  13   2   3      370.15      358.94     11.52 o
  14   2   3       56.38       71.72      7.34 o
  15   2   3      798.35      810.30     20.92 o
  16   2   3        5.89       13.97      7.11 o
  17   2   3      142.53      125.47      8.07 o
  18   2   3       97.86       73.99     11.37 o
  19   2   3       19.30       18.05      7.46 o
  20   2   3       13.27       16.45     10.81 o
  21   2   3        0.02        5.93     10.64 o
  22   2   3        2.65       11.64     11.60 o
  23   2   3        7.32        4.52     11.29 o
 -23   3   3        3.66       19.99     10.67 o
 -22   3   3        8.40        9.58     11.87 o
 -21   3   3        0.32        6.68      7.03 o
 -20   3   3        7.33        6.08      7.00 o
 -19   3   3       65.49       53.72      7.32 o
 -18   3   3       46.27       37.92      7.09 o
 -17   3   3        7.62        6.29      6.72 o
 -16   3   3       23.16       20.43      8.58 o
 -15   3   3       50.73       58.33      8.42 o
 -14   3   3      146.58      129.78      8.01 o
 -13   3   3      215.51      200.65      7.88 o
 -12   3   3        4.59        8.49      7.49 o
 -11   3   3       13.57       13.25      3.54 o
 -10   3   3      342.38      339.29      4.83 o
  -9   3   3      150.12      164.66      4.10 o
  -8   3   3       37.05       38.41      4.26 o
  -7   3   3      661.31      660.15     14.85 o
  -6   3   3      608.00      576.90      7.11 o
  -5   3   3      178.21      208.20      4.51 o
  -4   3   3      672.53      724.37     18.92 o
  -3   3   3      613.49      594.63     14.84 o
  -2   3   3        4.69        7.31      3.44 o
  -1   3   3      140.18      114.39      5.02 o
   0   3   3       19.77       20.81      1.65 o
   1   3   3       51.30       51.84      2.53 o
   2   3   3      987.40     1093.37     24.94 o
   3   3   3     1068.88     1101.10     17.69 o
   4   3   3     3611.30     3745.92     34.30 o
   5   3   3       47.35       53.94      4.30 o
   6   3   3        5.72        9.69      3.91 o
   7   3   3       37.19       29.81      4.20 o
   8   3   3      385.90      389.17      6.80 o
   9   3   3       67.63       68.38      4.98 o
  10   3   3      134.47      125.13      7.66 o
  11   3   3       38.60       31.47      6.04 o
  12   3   3      114.44      121.19     11.16 o
  13   3   3       10.53        8.69      6.96 o
  14   3   3      402.63      363.39      9.71 o
  15   3   3        9.15       11.35      7.10 o
  16   3   3        5.08        7.23      7.04 o
  17   3   3        1.30        4.56      6.94 o
  18   3   3       11.29       24.05      7.09 o
  19   3   3        6.54        6.69      7.03 o
  20   3   3        8.03        7.09      7.59 o
  21   3   3       22.56       17.60      8.01 o
 -21   4   3        4.25        4.38     13.64 o
 -20   4   3        0.41        6.71      9.95 o
 -19   4   3        0.27        5.73      9.42 o
 -18   4   3        0.00        5.55      8.89 o
 -17   4   3        6.49        7.96      9.61 o
 -16   4   3       25.18       52.83     13.48 o
 -15   4   3      273.75      247.70     15.03 o
 -14   4   3      136.17      132.40     12.98 o
 -13   4   3        1.10       -4.42     10.10 o
 -12   4   3        3.48       -0.95      9.82 o
 -11   4   3       74.29       65.87     10.16 o
 -10   4   3       10.29        5.63      5.12 o
  -9   4   3        1.44        0.92      4.71 o
  -8   4   3       16.74       17.46      4.53 o
  -7   4   3       39.60       29.92      9.64 o
  -6   4   3      215.90      218.44      7.06 o
  -5   4   3       37.98       35.50      3.85 o
  -4   4   3      742.36      673.90      7.90 o
  -3   4   3     1617.10     1718.47     14.32 o
  -2   4   3      752.84      739.35     15.92 o
  -1   4   3       35.29       31.64      2.29 o
   0   4   3      228.20      235.93      5.94 o
   1   4   3      154.38      140.10      4.69 o
   2   4   3      627.04      685.36      9.09 o
   3   4   3        9.15        8.53      3.11 o
   4   4   3        1.75        1.29      3.03 o
   5   4   3      303.89      317.22      6.92 o
   6   4   3      248.10      238.56      5.25 o
   7   4   3        0.05        3.48      5.09 o
   8   4   3       18.54       32.08      8.52 o
   9   4   3        3.87       10.08      6.10 o
  10   4   3      337.33      351.95     22.49 o
  11   4   3       36.26       34.59      6.24 o
  12   4   3       15.32       21.43      6.28 o
  13   4   3      211.40      180.90     12.94 o
  14   4   3       30.90       23.26      8.55 o
  15   4   3        6.10       16.70      7.35 o
  16   4   3       21.95       26.90      8.54 o
  17   4   3        0.01        1.63      9.24 o
  18   4   3        6.90        2.96      8.96 o
  19   4   3        1.70        9.79      9.27 o
  20   4   3        4.21       20.00     10.26 o
 -19   5   3        2.06       -0.35      9.41 o
 -18   5   3        0.15        4.77      6.58 o
 -17   5   3        2.55        7.60      8.11 o
 -16   5   3        2.96        6.75      7.98 o
 -15   5   3        1.40        7.64      9.78 o
 -14   5   3        4.76        9.71      8.28 o
 -13   5   3        3.77        5.68      7.60 o
 -12   5   3       11.40        9.82      6.87 o
 -11   5   3       30.70       25.08      7.54 o
 -10   5   3       36.56       16.71      7.61 o
  -9   5   3      411.66      362.32      7.87 o
  -8   5   3        2.23       -1.24      5.08 o
  -7   5   3       46.99       40.78      5.26 o
  -6   5   3        2.13        3.20      4.87 o
  -5   5   3       28.80       19.19      4.91 o
  -4   5   3        5.07        7.91      5.24 o
  -3   5   3       33.55       47.03      6.81 o
  -2   5   3       70.96       65.04     12.98 o
  -1   5   3       19.94       23.40      4.94 o
   0   5   3      142.97      153.55      6.16 o
   1   5   3       65.99       42.54      5.59 o
   2   5   3      290.98      323.60      7.06 o
   3   5   3        0.79        3.41      6.10 o
   4   5   3      102.45       99.15      6.08 o
   5   5   3        5.40       -0.52      5.78 o
   6   5   3       67.85       93.69      6.67 o
   7   5   3        7.11        2.50      6.67 o
   8   5   3        6.97        0.01      6.29 o
   9   5   3        0.05        0.16      7.96 o
  10   5   3      144.81      116.25      7.64 o
  11   5   3       82.11       72.71      8.83 o
  12   5   3       43.25       36.50      5.89 o
  13   5   3        2.88       10.01      6.13 o
  14   5   3        6.94       11.89      6.43 o
  15   5   3       28.70       30.43      9.04 o
  16   5   3        2.81        4.92      8.65 o
  17   5   3        1.58       20.04     10.34 o
 -15   6   3       22.18       28.59     10.52 o
 -14   6   3       29.92       37.13     14.21 o
 -13   6   3        1.35        3.59     13.90 o
 -12   6   3        5.00        7.31     13.48 o
 -11   6   3        2.81       16.26     12.96 o
 -10   6   3       23.39       27.52     14.41 o
  -9   6   3       12.93       18.56     13.84 o
  -8   6   3       14.48        4.10     12.71 o
  -7   6   3        9.43        8.36      7.25 o
  -6   6   3        0.07        6.85      7.60 o
  -5   6   3        3.56        9.98      8.02 o
  -4   6   3       40.24       60.59     17.59 o
  -3   6   3        6.49        6.05      8.66 o
  -2   6   3       22.07       22.68      9.02 o
  -1   6   3       15.54       12.11      9.14 o
   0   6   3       20.08       19.07      7.99 o
   1   6   3       93.11       91.12      8.99 o
   2   6   3        0.95       20.34     10.20 o
   3   6   3       26.27       32.43      8.24 o
   4   6   3        0.13       -4.28     16.20 o
   5   6   3      101.31       98.02     14.91 o
   6   6   3        0.59       16.05      9.87 o
   7   6   3        4.43        8.84     10.04 o
   8   6   3       60.04       46.22      9.57 o
   9   6   3       49.89       59.53      7.35 o
  10   6   3        0.94        6.08      6.69 o
  11   6   3       40.93       57.14      8.32 o
  12   6   3        0.66        4.04      6.58 o
  13   6   3        3.24       -1.60      6.82 o
  -8   7   3        0.56        4.17     15.71 o
  -7   7   3        0.58       -1.43     13.83 o
  -6   7   3        1.38        5.80     15.36 o
  -5   7   3       42.79       40.66      9.58 o
  -4   7   3        4.68        2.50      8.78 o
  -3   7   3       10.64       16.33      9.85 o
  -2   7   3        6.03        5.95     10.43 o
  -1   7   3      107.19       94.35     11.42 o
   0   7   3       35.20       34.16     10.23 o
   1   7   3        2.59        4.55      9.99 o
   2   7   3        0.00        1.23     14.25 o
   3   7   3        1.21       -0.78      9.82 o
   4   7   3        0.38       -1.55     14.20 o
   5   7   3        0.08        3.38     14.12 o
   6   7   3        0.31        8.04      9.38 o
 -26   0   4       65.36       79.08     17.69 o
 -24   0   4        0.04        3.41     17.01 o
 -22   0   4       44.01       32.59     17.04 o
 -20   0   4      166.08      129.50     17.08 o
 -18   0   4      170.39      158.05     14.74 o
 -16   0   4     1219.97     1119.68     50.10 o
 -14   0   4      457.81      511.06     15.10 o
 -12   0   4      651.71      712.95     15.20 o
 -10   0   4     4180.15     4253.82     28.43 o
  -8   0   4       12.39        9.14      5.98 o
  -6   0   4    39030.16    39354.75    270.21 o
  -4   0   4    22195.52    22003.69    123.27 o
  -2   0   4     6483.17     6104.39     79.32 o
   0   0   4    22719.76    23101.41    155.98 o
   2   0   4        3.75        2.33      2.21 o
   4   0   4      921.80      918.69     11.88 o
   6   0   4     1915.59     1720.63     10.71 o
   8   0   4     1035.93      912.46     18.80 o
  10   0   4      345.46      338.68     14.52 o
  12   0   4     1203.00     1216.12     20.73 o
  14   0   4      134.65      137.85     13.23 o
  16   0   4      201.24      176.32     16.91 o
  18   0   4      424.65      453.69     20.37 o
  20   0   4       95.87       84.89     17.65 o
  22   0   4      200.38      279.07     21.62 o
 -25   1   4       46.80       59.68     13.36 o
 -24   1   4        7.00       14.73     12.87 o
 -23   1   4        0.56       -1.81     14.54 o
 -22   1   4       15.35        7.06     11.33 o
 -21   1   4       27.37       29.58     11.99 o
 -20   1   4        7.82        1.63     10.17 o
 -19   1   4       76.44       50.37     10.05 o
 -18   1   4        3.02       10.16      5.17 o
 -17   1   4       11.11        6.63      4.96 o
 -16   1   4       25.41       18.95      4.91 o
 -15   1   4      198.29      204.71      9.18 o
 -14   1   4        4.93       11.82      7.36 o
 -13   1   4      118.60      116.23      7.63 o
 -12   1   4       70.50       95.03      7.23 o
 -11   1   4     1465.65     1526.12     21.05 o
 -10   1   4      329.02      283.12      7.38 o
  -9   1   4      111.22      103.33      5.59 o
  -8   1   4      753.27      811.37     26.57 o
  -7   1   4     2422.15     2175.47     12.38 o
  -6   1   4    13016.97    12487.57    519.91 o
  -5   1   4     2296.01     2051.98     48.11 o
  -4   1   4      254.86      212.31      3.16 o
  -3   1   4    10076.10     9756.01     56.14 o
  -2   1   4       86.28       98.89      4.79 o
  -1   1   4    26938.58    26779.57    202.19 o
   0   1   4     1532.15     1404.20     16.33 o
   1   1   4      596.05      561.86     14.48 o
   2   1   4     1306.47     1231.95      5.76 o
   3   1   4      477.09      502.16     10.43 o
   4   1   4      242.04      229.85      4.28 o
   5   1   4      651.92      653.85      6.30 o
   6   1   4      145.13      167.15      4.46 o
   7   1   4       26.20       28.21      3.95 o
   8   1   4     1033.00     1155.18     11.27 o
   9   1   4      170.58      174.33     10.58 o
  10   1   4     1085.30     1117.24     10.24 o
  11   1   4      276.08      283.04      7.88 o
  12   1   4      230.93      224.08      6.82 o
  13   1   4      453.65      450.03      8.52 o
  14   1   4       68.74      106.54      6.89 o
  15   1   4      183.04      155.59      8.85 o
  16   1   4      500.85      479.15     15.84 o
  17   1   4       16.20       27.14      7.37 o
  18   1   4        4.53       23.62      7.79 o
  19   1   4       51.94       83.78     21.78 o
  20   1   4        0.29       20.77     12.23 o
  21   1   4       14.23       28.67     11.06 o
  22   1   4        2.75       15.72     11.77 o
  23   1   4       14.14       22.85     12.57 o
 -25   2   4        0.00        4.13     10.70 o
 -24   2   4        0.93        3.87     11.33 o
 -23   2   4        6.68       14.63     10.66 o
 -22   2   4        0.84       18.07     14.11 o
 -21   2   4        6.47       12.07     13.85 o
 -20   2   4       13.07        7.38      7.30 o
 -19   2   4        0.14        4.96     12.25 o
 -18   2   4       37.40       33.46      7.23 o
 -17   2   4        6.93        5.05      8.92 o
 -16   2   4      213.86      197.55     10.00 o
 -15   2   4        0.50        5.60      8.00 o
 -14   2   4      539.18      516.88     11.02 o
 -13   2   4      851.90      846.83     12.32 o
 -12   2   4       57.44       71.94      7.09 o
 -11   2   4      101.83      125.36      9.59 o
 -10   2   4     1664.80     1565.52     36.42 o
  -9   2   4     1435.46     1284.90     11.45 o
  -8   2   4      381.67      402.34      4.48 o
  -7   2   4       11.47       16.57      2.78 o
  -6   2   4      663.51      682.64      4.71 o
  -5   2   4     1611.74     1665.83      9.93 o
  -4   2   4     1099.06     1032.97     11.28 o
  -3   2   4      616.29      708.39     57.08 o
  -2   2   4      382.02      399.42      9.40 o
  -1   2   4     3540.36     3406.38     14.65 o
   0   2   4      933.96      902.38     22.10 o
   1   2   4      432.83      453.05      5.18 o
   2   2   4      236.66      235.53      4.33 o
   3   2   4      243.71      197.01      4.35 o
   4   2   4     3412.22     3508.81     24.96 o
   5   2   4       63.65      101.32      5.56 o
   6   2   4       74.89       83.19      5.45 o
   7   2   4        0.06        0.67      3.95 o
   8   2   4      533.26      528.42      7.32 o
   9   2   4      233.83      227.09      6.06 o
  10   2   4        0.42        6.86      5.10 o
  11   2   4        0.00        4.30      5.09 o
  12   2   4      210.78      224.27      7.17 o
  13   2   4      418.66      420.35      8.95 o
  14   2   4     1010.36     1021.83     29.08 o
  15   2   4        9.66       59.10      8.44 o
  16   2   4       46.15       39.92      8.23 o
  17   2   4       18.70       20.12      7.75 o
  18   2   4       59.30       57.55      8.16 o
  19   2   4        8.12       17.36      7.92 o
  20   2   4       33.44       34.82     11.23 o
  21   2   4        7.74        4.43     11.48 o
  22   2   4       10.14       23.65     12.17 o
 -23   3   4       12.32       14.89     10.21 o
 -22   3   4        1.68       12.64     10.54 o
 -21   3   4       39.26       33.55      7.28 o
 -20   3   4       10.54        9.32      6.89 o
 -19   3   4       13.96       14.01      7.21 o
 -18   3   4       65.98       57.99      9.18 o
 -17   3   4       53.67       49.25     15.46 o
 -16   3   4        0.19       15.20     10.63 o
 -15   3   4      277.56      275.16      9.93 o
 -14   3   4       12.22       10.47      6.92 o
 -13   3   4      424.42      394.71     18.77 o
 -12   3   4      226.32      240.38      7.52 o
 -11   3   4       37.01       25.77      3.51 o
 -10   3   4      166.55      157.71      5.80 o
  -9   3   4      353.11      343.44      4.87 o
  -8   3   4      181.37      197.91      4.09 o
  -7   3   4      151.92      132.58      3.03 o
  -6   3   4      190.97      223.01      4.57 o
  -5   3   4      232.16      212.88      6.62 o
  -4   3   4       11.19        8.51      2.90 o
  -3   3   4       32.60       27.37      3.41 o
  -2   3   4       23.47       22.28      3.47 o
  -1   3   4      131.20      134.55      3.96 o
   0   3   4        2.87        6.87      3.03 o
   1   3   4      436.57      424.63      4.53 o
   2   3   4        0.00        0.97      2.70 o
   3   3   4     2502.77     2469.27     20.73 o
   4   3   4      484.38      507.72      8.60 o
   5   3   4       82.08       90.12      4.43 o
   6   3   4      184.68      169.03      5.06 o
   7   3   4       71.75       86.96      4.76 o
   8   3   4      232.01      251.62      6.12 o
   9   3   4      146.69      140.18      5.52 o
  10   3   4       14.79       12.43      5.02 o
  11   3   4     1058.30      990.80     34.73 o
  12   3   4       47.04       37.86      6.87 o
  13   3   4       54.68       63.25      7.35 o
  14   3   4      336.70      323.77      9.59 o
  15   3   4        2.00       -2.58      8.30 o
  16   3   4        6.74       11.74      7.13 o
  17   3   4        8.74       13.61      6.72 o
  18   3   4        1.19       -0.78      6.79 o
  19   3   4       12.48        7.93      8.05 o
  20   3   4        6.91        7.91      8.57 o
  21   3   4       22.42       25.26      8.92 o
 -22   4   4        0.81        2.47      9.01 o
 -21   4   4        8.88        6.56      9.36 o
 -20   4   4        0.00        1.25      8.92 o
 -19   4   4        9.83       12.87      9.23 o
 -18   4   4        8.49        7.69     14.06 o
 -17   4   4       19.94       13.46     13.39 o
 -16   4   4      102.37      110.77     14.24 o
 -15   4   4      173.47      181.15     15.01 o
 -14   4   4        0.01        8.90     12.21 o
 -13   4   4        3.07        2.62     11.11 o
 -12   4   4       18.72       14.47      9.87 o
 -11   4   4        4.65       -0.26      9.29 o
 -10   4   4        0.45        1.04      4.69 o
  -9   4   4       49.53       44.38      6.22 o
  -8   4   4      305.92      307.22      7.45 o
  -7   4   4       78.53       73.71      3.96 o
  -6   4   4       43.62       40.23      3.58 o
  -5   4   4        6.58        8.90      3.46 o
  -4   4   4      912.74      900.20     22.39 o
  -3   4   4      155.54      178.86      6.07 o
  -2   4   4        1.54        4.39      2.23 o
  -1   4   4       18.83       14.50      1.59 o
   0   4   4      220.67      227.49      5.67 o
   1   4   4      563.55      550.92      8.09 o
   2   4   4      259.14      225.36      5.40 o
   3   4   4       14.85       16.32      2.93 o
   4   4   4       65.65       71.13      3.55 o
   5   4   4        0.04       -0.59      3.75 o
   6   4   4        2.11        2.46      3.92 o
   7   4   4       24.65       24.51      5.16 o
   8   4   4       64.38       58.95      6.03 o
   9   4   4      186.54      170.98     11.16 o
  10   4   4       35.19       25.89      5.69 o
  11   4   4       40.72       49.07     10.07 o
  12   4   4      156.94      167.25     12.41 o
  13   4   4        2.75       28.24      9.68 o
  14   4   4       59.06       70.82     13.08 o
  15   4   4        1.07        1.86      8.24 o
  16   4   4        0.51        1.62      8.75 o
  17   4   4       13.73       25.74      9.05 o
  18   4   4        0.33       10.10      9.52 o
  19   4   4        0.79       15.42      9.72 o
 -19   5   4       13.56        8.27     10.10 o
 -18   5   4        0.85        4.02      9.53 o
 -17   5   4       17.93       18.68     11.65 o
 -16   5   4        5.22        6.92      8.40 o
 -15   5   4       12.43       16.17      8.30 o
 -14   5   4        2.57        5.42      8.32 o
 -13   5   4        0.30        1.55      7.94 o
 -12   5   4       14.40       15.03      7.15 o
 -11   5   4       13.77       14.04      7.43 o
 -10   5   4       17.03       25.07      7.90 o
  -9   5   4       37.54       29.95      7.61 o
  -8   5   4       14.87       20.70      6.67 o
  -7   5   4       98.08      106.67     10.54 o
  -6   5   4       11.90       10.41      5.14 o
  -5   5   4       63.34       68.76      5.70 o
  -4   5   4        4.85        3.51      5.01 o
  -3   5   4      159.18      176.51      6.32 o
  -2   5   4       87.07       86.97      4.47 o
  -1   5   4       98.04       95.13      5.83 o
   0   5   4      216.51      204.94      6.15 o
   1   5   4      103.60      108.64      5.94 o
   2   5   4       31.91       29.03      5.54 o
   3   5   4        1.97        2.03      5.56 o
   4   5   4      179.73      176.59      9.45 o
   5   5   4      106.37      115.43      6.79 o
   6   5   4        3.83        7.92      6.06 o
   7   5   4      145.85      130.36      7.48 o
   8   5   4       68.84       48.00      6.88 o
   9   5   4        6.05        8.00      6.19 o
  10   5   4        6.51        2.66      6.07 o
  11   5   4        2.78        3.92      6.13 o
  12   5   4       15.38       17.38      6.95 o
  13   5   4       47.41       38.89      8.16 o
  14   5   4        2.47        8.49     13.89 o
  15   5   4        3.45       16.25      8.45 o
  16   5   4        2.42       14.93      9.42 o
 -15   6   4       23.11       23.67     13.32 o
 -14   6   4        0.13       -0.50     13.80 o
 -13   6   4        7.31        9.37     14.07 o
 -12   6   4       21.16        9.33     13.45 o
 -11   6   4        0.80        3.87     13.03 o
 -10   6   4       33.75       34.86     15.01 o
  -9   6   4        2.83       -2.81     13.51 o
  -8   6   4        5.15        0.52     13.92 o
  -7   6   4      155.87      129.69     25.53 o
  -6   6   4       50.63       47.21     11.82 o
  -5   6   4      168.20      169.14     10.23 o
  -4   6   4        1.18       11.67     11.06 o
  -3   6   4        2.17        0.48      8.40 o
  -2   6   4        4.42        9.21      9.13 o
  -1   6   4      117.41      119.52     10.73 o
   0   6   4       21.65       28.73     10.32 o
   1   6   4      158.96      168.87      9.16 o
   2   6   4      389.39      411.71     10.97 o
   3   6   4       15.17       24.80      8.43 o
   4   6   4      204.14      241.48     11.75 o
   5   6   4       20.79       55.88     16.99 o
   6   6   4      100.94      119.85     15.74 o
   7   6   4        6.95        3.35      9.16 o
   8   6   4       98.36      121.47     12.06 o
   9   6   4       70.82       68.15      7.63 o
  10   6   4        0.62        2.03      6.77 o
  11   6   4        2.83        0.35      6.27 o
  12   6   4        5.16        3.85      6.82 o
  -8   7   4        5.28        3.80     15.81 o
  -7   7   4        0.01       -3.68     13.35 o
  -6   7   4       11.32       14.36      9.43 o
  -5   7   4        2.35        0.90      8.45 o
  -4   7   4        0.69       16.08     16.58 o
  -3   7   4       19.55       20.29      9.61 o
  -2   7   4       23.84       22.69     10.50 o
  -1   7   4        3.92        5.51     11.07 o
   0   7   4       20.25       20.34     11.38 o
   1   7   4        0.40        2.84     10.94 o
   3   7   4        2.00        1.21      9.73 o
   4   7   4        0.54       -2.55      9.68 o
   5   7   4        4.49        6.70     10.55 o
 -25   0   5       11.36        6.27     19.34 o
 -19   0   5      123.71      117.17     14.65 o
 -17   0   5       31.71       27.25     12.61 o
 -15   0   5        6.96       13.72      3.61 o
 -13   0   5      374.93      420.52     13.65 o
 -11   0   5     1205.79     1243.70     17.35 o
  -9   0   5     3069.52     3180.89     23.63 o
  -7   0   5     1859.09     1817.06     16.34 o
  -5   0   5     3047.00     2710.90     17.68 o
  -3   0   5    17012.76    17119.01    155.11 o
  -1   0   5     2560.39     2336.61     13.59 o
   1   0   5      718.89      721.95      8.67 o
   3   0   5     1350.32     1239.32     12.81 o
   5   0   5      215.25      196.24      7.41 o
   7   0   5       94.56      100.47      8.99 o
   9   0   5     2762.85     2854.52     26.85 o
  11   0   5      127.67      150.25     11.90 o
  13   0   5       60.60       81.42     12.77 o
  15   0   5       25.89       18.48     14.90 o
  17   0   5        5.36       13.55     14.93 o
  19   0   5        1.91        8.49     15.24 o
  21   0   5       51.06       81.24     18.25 o
  23   0   5      183.23      233.11     22.49 o
 -26   1   5       20.26       27.01     12.31 o
 -25   1   5        6.95       25.79     13.42 o
 -24   1   5        0.03       10.12     16.51 o
 -23   1   5       12.92        9.52     12.29 o
 -22   1   5        7.38       18.93     16.38 o
 -21   1   5        0.48       -2.08     13.82 o
 -20   1   5       72.08       51.31     11.13 o
 -19   1   5        5.11        1.16      9.55 o
 -18   1   5        4.96        2.27      5.00 o
 -17   1   5       55.01       49.53      8.86 o
 -16   1   5      209.10      221.38     10.91 o
 -15   1   5       54.37       57.86      8.30 o
 -14   1   5      381.96      417.49     20.04 o
 -13   1   5     1883.15     1984.38     16.88 o
 -12   1   5     1180.43     1180.32     13.16 o
 -11   1   5      519.37      548.08      9.72 o
 -10   1   5       13.69       15.59      5.68 o
  -9   1   5     2059.97     1917.42     18.03 o
  -8   1   5     7928.22     7744.95     32.69 o
  -7   1   5     2668.51     2551.24     13.39 o
  -6   1   5       22.92       27.77      3.81 o
  -5   1   5     8610.53     8355.69     31.37 o
  -4   1   5      443.27      415.80      8.37 o
  -3   1   5      168.64      186.22     28.89 o
  -2   1   5     2485.57     2540.09     35.49 o
  -1   1   5      147.11      286.69     32.87 o
   0   1   5      491.35      427.37      5.77 o
   1   1   5      740.87      681.64      4.08 o
   2   1   5      470.19      415.28      3.65 o
   3   1   5        1.13        1.95      1.33 o
   4   1   5      425.85      524.96     18.15 o
   5   1   5      162.45      188.81      4.53 o
   6   1   5        4.74       -1.17      4.08 o
   7   1   5        2.53       -2.52      8.02 o
   8   1   5      397.83      627.88     18.48 o
   9   1   5      269.71      316.11     11.52 o
  10   1   5      185.57      202.82      6.81 o
  11   1   5     1804.81     1804.67     22.52 o
  12   1   5      429.23      425.03     12.28 o
  13   1   5       42.83       38.78      6.22 o
  14   1   5        2.97       13.52      9.13 o
  15   1   5       62.85       88.54     10.21 o
  16   1   5      111.71      124.52     10.36 o
  17   1   5        6.97       16.00      9.42 o
  18   1   5        0.35       18.09      7.58 o
  19   1   5       13.46       31.79     11.57 o
  20   1   5        1.69       17.48     12.40 o
  21   1   5       33.82       38.50     12.33 o
  22   1   5       11.22       20.83     12.06 o
  23   1   5        7.76       16.83     12.10 o
 -25   2   5        6.40       20.71     14.28 o
 -24   2   5        3.40        8.35     11.56 o
 -23   2   5       78.23       88.53     12.50 o
 -22   2   5       15.99       18.50     10.83 o
 -21   2   5        0.69        8.06     13.97 o
 -20   2   5        6.25        2.08      7.33 o
 -19   2   5        4.79       -1.34      6.46 o
 -18   2   5        4.89        7.67     11.19 o
 -17   2   5      181.70      164.10     11.84 o
 -16   2   5        2.93       -0.97      8.40 o
 -15   2   5      366.12      364.44     14.03 o
 -14   2   5      461.14      463.16     10.72 o
 -13   2   5        1.59        1.82      6.85 o
 -12   2   5      762.57      765.95     14.17 o
 -11   2   5     3173.73     3032.28     46.96 o
 -10   2   5     1166.20     1119.00     38.74 o
  -9   2   5     1656.30     1601.11     28.84 o
  -8   2   5     1457.07     1278.33     10.21 o
  -7   2   5        3.66        7.88      2.58 o
  -6   2   5     2173.67     1919.35     18.75 o
  -5   2   5      667.72      665.84      6.84 o
  -4   2   5       43.74       48.92      3.78 o
  -3   2   5      169.30      166.43      4.37 o
  -2   2   5       98.79      114.75      4.23 o
  -1   2   5        6.49        7.02      3.23 o
   0   2   5       82.66       82.02      4.12 o
   1   2   5      818.79      760.13      5.30 o
   2   2   5      634.92      601.91      3.11 o
   3   2   5     1556.98     1482.28      8.08 o
   4   2   5      336.84      387.50      4.14 o
   5   2   5      799.32      933.04      8.32 o
   6   2   5      104.17       97.08      5.56 o
   7   2   5      197.35      214.50      6.60 o
   8   2   5       23.60       22.40      4.47 o
   9   2   5        2.34        8.14      4.83 o
  10   2   5      236.80      235.53      6.77 o
  11   2   5       55.39       56.28      5.70 o
  12   2   5      203.30      198.30      7.18 o
  13   2   5      637.81      694.08     13.00 o
  14   2   5     1355.32     1445.89     18.51 o
  15   2   5      404.45      411.40     12.78 o
  16   2   5        0.78        8.59      7.71 o
  17   2   5      288.68      290.68     14.75 o
  18   2   5        0.14        3.05      7.90 o
  19   2   5       26.22       26.79      7.93 o
  20   2   5       31.22       37.59     10.85 o
  21   2   5        4.19        7.63     11.85 o
  22   2   5       10.05        8.25     12.71 o
 -24   3   5        4.18        8.36     10.24 o
 -23   3   5        5.75        0.56      9.32 o
 -22   3   5       39.14       32.27     10.43 o
 -21   3   5       34.13       40.86      7.72 o
 -20   3   5       95.09       87.52     10.96 o
 -19   3   5       39.18       36.43      8.67 o
 -18   3   5       58.99       55.66     10.26 o
 -17   3   5      237.45      220.46     10.62 o
 -16   3   5      698.18      625.61     13.39 o
 -15   3   5       61.71       39.85      8.72 o
 -14   3   5       80.30       64.97      7.48 o
 -13   3   5      125.58      119.68      7.28 o
 -12   3   5      154.46      140.32      6.49 o
 -11   3   5       46.26       38.88      3.23 o
 -10   3   5       26.40       15.60      3.44 o
  -9   3   5       58.38       59.27      3.37 o
  -8   3   5      953.64      902.49      9.56 o
  -7   3   5      308.35      270.66      6.00 o
  -6   3   5     1321.15     1415.23      9.26 o
  -5   3   5      199.56      212.71      4.69 o
  -4   3   5      111.69      127.53      5.46 o
  -3   3   5      109.73      120.77      4.32 o
  -2   3   5       17.43       20.89      3.69 o
  -1   3   5      296.21      289.19      5.77 o
   0   3   5       75.70      104.11      5.31 o
   1   3   5      418.73      441.14      6.07 o
   2   3   5        9.57        8.95      2.77 o
   3   3   5      784.95      820.95      5.99 o
   4   3   5     1049.50     1098.49     10.15 o
   5   3   5      397.34      396.75      8.44 o
   6   3   5      439.44      447.34      8.60 o
   7   3   5      387.19      380.33      6.73 o
   8   3   5       55.72       77.96      9.29 o
   9   3   5       13.82       13.79      4.57 o
  10   3   5      882.89      873.37     12.10 o
  11   3   5      588.14      621.28      9.16 o
  12   3   5      195.07      234.05     12.25 o
  13   3   5      142.63      151.09      8.09 o
  14   3   5      139.73      131.56      8.09 o
  15   3   5        1.27        2.41      8.18 o
  16   3   5        1.61        7.03      8.40 o
  17   3   5        0.06        3.98     12.86 o
  18   3   5        0.96        7.76     14.66 o
  19   3   5        0.31        2.00      8.30 o
  20   3   5       67.94       67.23      8.54 o
  21   3   5        9.18       11.10     10.95 o
 -22   4   5        8.18        5.99      9.90 o
 -21   4   5        7.55        6.06      9.72 o
 -20   4   5        1.32        1.94      9.74 o
 -19   4   5        5.34        0.54     15.08 o
 -18   4   5        0.43        5.31     14.03 o
 -17   4   5       20.89       43.60     13.75 o
 -16   4   5        5.40        7.80     12.82 o
 -15   4   5      271.28      230.15     15.93 o
 -14   4   5      354.61      279.49     16.04 o
 -13   4   5       48.14       40.76     11.20 o
 -12   4   5       67.10       55.70     11.19 o
 -11   4   5        7.91       10.78      9.17 o
 -10   4   5      182.43      201.82      6.67 o
  -9   4   5       32.09       29.03      5.17 o
  -8   4   5      505.01      530.73      9.61 o
  -7   4   5      105.52       86.63      4.30 o
  -6   4   5      798.07      772.66      7.45 o
  -5   4   5      532.43      539.77      6.84 o
  -4   4   5       50.89       54.19      4.08 o
  -3   4   5        1.56        0.59      4.21 o
  -2   4   5       20.45       17.53      2.09 o
  -1   4   5      102.23      120.63      5.71 o
   0   4   5      436.79      461.07      6.88 o
   1   4   5      117.97      113.17      6.09 o
   2   4   5       22.82       26.59      2.64 o
   3   4   5       72.69       53.82      3.22 o
   4   4   5       15.09       19.79      3.18 o
   5   4   5       19.40       22.87      3.46 o
   6   4   5        1.06        1.48      4.00 o
   7   4   5      271.71      247.01      6.65 o
   8   4   5       57.67       40.83      6.09 o
   9   4   5        1.50       24.87      9.48 o
  10   4   5      311.24      305.88     10.32 o
  11   4   5        1.55        5.13      5.38 o
  12   4   5       25.33       15.67      5.51 o
  13   4   5      104.64      112.27      9.31 o
  14   4   5        6.17       19.91      9.22 o
  15   4   5        1.54       12.63      8.36 o
  16   4   5       18.72       23.34      8.92 o
  17   4   5        0.78        7.25      9.39 o
  18   4   5        0.77        5.49      8.73 o
  19   4   5        9.56       -3.06     13.68 o
 -19   5   5        2.62        3.23     14.10 o
 -18   5   5       13.64       26.82     13.17 o
 -17   5   5        9.02       13.51     11.61 o
 -16   5   5        0.02        9.68     11.19 o
 -15   5   5        2.70        2.65      8.47 o
 -14   5   5        3.50        2.88      8.15 o
 -13   5   5        6.54        5.09      8.02 o
 -12   5   5       34.73       28.76      7.95 o
 -11   5   5       17.52       19.33      7.72 o
 -10   5   5       78.09       87.02      8.35 o
  -9   5   5       93.16       91.85      6.99 o
  -8   5   5      318.20      324.89     10.13 o
  -7   5   5       11.72       14.47      5.09 o
  -6   5   5      193.25      182.29      6.79 o
  -5   5   5      250.48      249.54      7.26 o
  -4   5   5      198.73      179.36      5.34 o
  -3   5   5       50.69       54.37      4.50 o
  -2   5   5        1.12        1.73      4.22 o
  -1   5   5       40.75       29.00      5.77 o
   0   5   5       92.05      100.08      5.80 o
   1   5   5      520.13      552.47      9.73 o
   2   5   5        2.45        5.14     10.27 o
   3   5   5      233.98      247.01      7.00 o
   4   5   5       60.11       57.14      5.79 o
   5   5   5       30.87       34.07      6.27 o
   6   5   5      143.33      143.61      7.60 o
   7   5   5        4.76        4.81      6.24 o
   8   5   5        2.79        1.88      5.68 o
   9   5   5        6.40       -0.42      5.72 o
  10   5   5        8.62        6.87      5.86 o
  11   5   5       16.98       13.92      9.25 o
  12   5   5       15.59       18.77      6.09 o
  13   5   5       10.63       19.13      9.75 o
  14   5   5        6.33        4.35     10.32 o
  15   5   5       16.46       40.27     16.00 o
  16   5   5       16.22       24.06     14.82 o
 -15   6   5        3.12       19.46     13.42 o
 -14   6   5        2.51        0.07     13.07 o
 -13   6   5        0.60        0.14     13.17 o
 -12   6   5       62.07       65.31     14.21 o
 -11   6   5        4.61        9.01     14.48 o
 -10   6   5        3.16        6.53     15.35 o
  -9   6   5       22.12       18.05     13.20 o
  -8   6   5        1.93        6.02     14.77 o
  -7   6   5       11.83       17.55      7.18 o
  -6   6   5       17.08       16.89      8.07 o
  -5   6   5       40.93       40.90      9.07 o
  -4   6   5        0.03       11.53      8.43 o
  -3   6   5       59.68       41.04      9.52 o
  -2   6   5       12.88        8.22      9.85 o
  -1   6   5       12.31       15.39     10.37 o
   0   6   5       74.66       70.11     11.28 o
   1   6   5       57.81       76.50     11.40 o
   2   6   5       71.53       79.78      8.77 o
   3   6   5       63.80       78.67      8.49 o
   4   6   5       11.32       38.52     11.49 o
   5   6   5      153.70      178.87     16.56 o
   6   6   5      136.10      124.00     19.77 o
   7   6   5        0.32        4.52      6.42 o
   8   6   5        4.83       13.55      7.20 o
   9   6   5        8.73       12.80      7.00 o
  10   6   5        0.54        1.13      6.59 o
  11   6   5        7.98        7.49      9.63 o
  12   6   5       41.69       42.46     12.23 o
  -7   7   5        3.82        5.64     15.74 o
  -6   7   5        0.75       -2.59     15.34 o
  -5   7   5        1.15       -1.76      8.32 o
  -4   7   5       42.16       31.83      9.25 o
  -3   7   5        0.13        6.58     10.09 o
  -2   7   5       26.14       22.42      9.66 o
  -1   7   5        1.57       10.99     13.73 o
   0   7   5       11.78       13.57     10.35 o
   1   7   5        2.99        4.86     14.28 o
   2   7   5        7.24        7.39     10.12 o
   3   7   5        4.69       -2.18     14.31 o
   4   7   5        3.22        0.56     10.80 o
 -26   0   6        0.13       -1.29     15.97 o
 -20   0   6       62.88       65.89     14.87 o
 -18   0   6       21.81       15.48     13.24 o
 -16   0   6       13.33        2.94     10.88 o
 -14   0   6     1851.03     2113.76     25.51 o
 -12   0   6       85.83      103.88      9.42 o
 -10   0   6        2.43        8.05      7.49 o
  -8   0   6      404.92      412.79     10.26 o
  -6   0   6    18510.37    17928.76    136.45 o
  -4   0   6    14246.93    13454.05    153.44 o
  -2   0   6    11743.50    11442.02    130.79 o
   0   0   6     8901.28     8523.92    112.72 o
   2   0   6     5512.49     5306.48     24.51 o
   4   0   6        2.40        5.02      6.44 o
   6   0   6       33.53       27.49      8.09 o
   8   0   6      483.18      499.69     14.16 o
  10   0   6      926.43     1000.54     18.61 o
  12   0   6      266.71      325.01     14.71 o
  14   0   6      129.81      164.53     15.48 o
  16   0   6      119.37      111.63     16.24 o
  18   0   6        7.55        7.12     15.05 o
  20   0   6        0.35        0.80     15.98 o
  22   0   6       22.26       40.27     16.65 o
 -26   1   6        8.77       10.96     12.01 o
 -25   1   6        1.11       10.05     18.15 o
 -24   1   6        3.05        2.44     14.78 o
 -23   1   6       53.02       61.47     12.49 o
 -22   1   6        0.17       -4.41     13.81 o
 -20   1   6        1.06       -3.63      9.90 o
 -19   1   6      110.65       99.03     10.69 o
 -18   1   6       12.71       23.39     10.65 o
 -17   1   6       21.15       20.96      8.64 o
 -16   1   6       94.71      117.54     10.72 o
 -15   1   6       18.98       17.40      7.48 o
 -14   1   6      193.34      160.50      8.94 o
 -13   1   6      320.50      379.99      9.64 o
 -12   1   6     2292.91     2337.42     33.31 o
 -11   1   6     2127.84     2076.60     39.89 o
 -10   1   6      150.94      170.28     16.96 o
  -9   1   6      782.84      690.95      9.04 o
  -8   1   6      195.15      215.08      6.17 o
  -7   1   6       26.52       42.61      4.13 o
  -6   1   6      781.51      724.82     14.29 o
  -5   1   6      612.54      642.84     11.85 o
  -4   1   6     6094.95     6232.01     27.67 o
  -3   1   6        0.12       25.44      5.12 o
  -2   1   6     2757.62     2893.75     57.58 o
  -1   1   6     2305.28     2155.66     26.65 o
   0   1   6     6603.31     6503.28     19.59 o
   1   1   6       18.73       16.79      2.18 o
   2   1   6      607.14      628.73      6.61 o
   3   1   6     2043.91     1941.62      9.94 o
   4   1   6     1318.17     1349.74     18.99 o
   5   1   6     1678.47     1749.27     10.47 o
   6   1   6     2298.05     2462.28     12.70 o
   7   1   6      270.02      299.12      9.99 o
   8   1   6     1456.77     1551.98     11.37 o
   9   1   6     1840.30     1891.94     12.85 o
  10   1   6      517.99      575.47     16.41 o
  11   1   6      263.63      263.57      7.36 o
  12   1   6      365.54      389.69      8.38 o
  13   1   6       13.45       17.62      6.38 o
  14   1   6      517.75      569.79     12.22 o
  15   1   6      563.35      535.43     12.75 o
  16   1   6       29.69       40.28      7.55 o
  17   1   6        0.18       17.74      7.67 o
  18   1   6      283.22      277.28      9.45 o
  19   1   6      129.10      148.33     13.54 o
  20   1   6       16.15       18.78     11.20 o
  21   1   6        0.47       10.46     12.32 o
  22   1   6        0.63        4.55     18.02 o
 -25   2   6       15.12       11.37     10.95 o
 -24   2   6       35.38       37.69     11.77 o
 -23   2   6        9.64        6.11     11.90 o
 -22   2   6        4.31       17.93     14.47 o
 -21   2   6        3.92        0.85      9.83 o
 -20   2   6        0.03       -1.86      7.19 o
 -19   2   6        1.76        2.47      9.20 o
 -18   2   6       22.80        8.03      8.63 o
 -17   2   6       14.07        5.77     10.47 o
 -16   2   6        2.22       -0.67      8.46 o
 -15   2   6      202.13      159.52      8.95 o
 -14   2   6        0.08        8.54      7.45 o
 -13   2   6      747.49      732.63     11.48 o
 -12   2   6       24.87       65.51     17.00 o
 -11   2   6     5368.23     4920.16     86.17 o
 -10   2   6     7847.92     7822.40     50.83 o
  -9   2   6     1646.90     1517.10     20.31 o
  -8   2   6     1243.28     1091.28     10.87 o
  -7   2   6     1575.87     1433.30     13.17 o
  -6   2   6     2454.86     2542.01      9.80 o
  -5   2   6        2.12       -1.81      3.70 o
  -4   2   6      418.91      381.80      4.39 o
  -3   2   6       65.59       68.70      3.85 o
  -2   2   6      183.49      279.02     57.83 o
  -1   2   6      549.57      545.10      6.14 o
   0   2   6     2368.38     2358.79      7.55 o
   1   2   6       29.24       32.31      1.56 o
   2   2   6      131.03      122.93      3.35 o
   3   2   6     1472.81     1410.45      9.47 o
   4   2   6        6.62        8.94      1.93 o
   5   2   6     1488.08     1401.16     29.39 o
   6   2   6      505.25      542.84      8.72 o
   7   2   6       31.00       28.84      7.23 o
   8   2   6       21.00       26.83      5.55 o
   9   2   6      450.98      400.03      7.47 o
  10   2   6        5.10        6.74      5.31 o
  11   2   6       33.30       35.32      6.09 o
  12   2   6      241.24      269.93     13.22 o
  13   2   6      632.50      645.95     13.64 o
  14   2   6      654.75      686.10     13.05 o
  15   2   6      594.47      595.28     14.15 o
  16   2   6      263.85      245.28      9.38 o
  17   2   6       15.20       28.26      8.18 o
  18   2   6        0.49        0.84      7.69 o
  19   2   6        7.27       16.99      7.83 o
  20   2   6        9.39       12.93     10.92 o
  21   2   6        1.46        4.27     14.25 o
 -24   3   6        0.04        4.97     10.31 o
 -23   3   6        1.48        0.90      9.35 o
 -22   3   6        3.40        7.03      6.74 o
 -21   3   6        8.61       17.68      7.35 o
 -20   3   6       26.81       31.18      9.79 o
 -19   3   6        0.18        4.15     11.16 o
 -18   3   6        1.06        9.15     10.50 o
 -17   3   6      345.27      327.47     11.34 o
 -16   3   6      301.78      285.76     11.49 o
 -15   3   6      397.32      352.38     11.36 o
 -14   3   6        5.21       -0.52      6.72 o
 -13   3   6        5.41       -3.00      6.04 o
 -12   3   6       26.47       32.38      5.63 o
 -11   3   6      112.96      103.80      4.68 o
 -10   3   6      342.77      326.44      5.06 o
  -9   3   6       84.17       91.79      3.29 o
  -8   3   6      647.97      643.18     10.59 o
  -7   3   6     1262.41     1221.06     17.55 o
  -6   3   6      292.79      290.48      8.62 o
  -5   3   6      142.03      128.36     14.43 o
  -4   3   6        1.38        1.06      3.42 o
  -3   3   6       95.57       94.40      4.35 o
  -2   3   6      454.22      469.67      7.91 o
  -1   3   6      459.25      487.12     12.48 o
   0   3   6        0.26       -0.46      4.00 o
   1   3   6      869.76      903.12      9.48 o
   2   3   6       14.63       17.43      2.79 o
   3   3   6       35.26       86.84      3.98 o
   4   3   6      257.78      271.08      5.72 o
   5   3   6       92.90       72.53      7.01 o
   6   3   6       29.59       24.71      2.06 o
   7   3   6       31.48       38.22      2.60 o
   8   3   6        2.81        6.72      4.21 o
   9   3   6      491.65      555.01     10.95 o
  10   3   6      223.26      273.08      9.79 o
  11   3   6      162.09      161.92      8.06 o
  12   3   6       61.86       78.70      5.96 o
  13   3   6        4.90       16.60     12.93 o
  14   3   6        0.60        9.45      8.33 o
  15   3   6       16.20       12.62      7.48 o
  16   3   6        3.53        4.88      7.25 o
  17   3   6        0.10        1.92     10.05 o
  18   3   6        6.48        8.10      8.02 o
  19   3   6        4.50        7.48      7.78 o
  20   3   6       21.89       25.51      8.89 o
 -22   4   6        4.92       12.95      9.50 o
 -21   4   6       33.63       31.98      9.78 o
 -20   4   6       15.04       27.06     14.33 o
 -19   4   6        8.86        2.66     13.22 o
 -18   4   6       80.88       69.65     14.11 o
 -17   4   6       10.64        5.48     12.43 o
 -16   4   6        2.95       18.20     12.41 o
 -15   4   6      103.36       88.11     14.39 o
 -14   4   6       13.75       -0.68     12.70 o
 -13   4   6       89.04       67.95     11.28 o
 -12   4   6        1.91        3.52     10.45 o
 -11   4   6      121.96      125.09     11.73 o
 -10   4   6      201.49      202.20      6.64 o
  -9   4   6        8.07       12.79      4.17 o
  -8   4   6      440.12      440.80      6.32 o
  -7   4   6      124.16      145.93      4.80 o
  -6   4   6      346.92      359.11      5.93 o
  -5   4   6        6.43       19.68      6.80 o
  -4   4   6       76.93       78.33      4.53 o
  -3   4   6       43.39       39.20      4.81 o
  -2   4   6       47.06       52.75     10.83 o
  -1   4   6      783.40      826.09      9.62 o
   0   4   6      957.33      940.14     12.70 o
   1   4   6        0.02        3.91      5.39 o
   2   4   6        1.78        4.11      2.53 o
   3   4   6       80.07       72.04      3.35 o
   4   4   6       57.64       64.90      3.69 o
   5   4   6      110.36      106.90      4.14 o
   6   4   6      185.30      183.80      6.87 o
   7   4   6        1.03        9.47      4.78 o
   8   4   6       17.45       69.82     12.56 o
   9   4   6     1199.84     1168.30     20.93 o
  10   4   6       12.65       13.54      5.05 o
  11   4   6      126.16      110.20      6.41 o
  12   4   6       18.44       15.07      5.38 o
  13   4   6        0.00        3.22      8.43 o
  14   4   6       17.49       19.58      8.52 o
  15   4   6       14.88       27.42      9.30 o
  16   4   6        6.41       14.52     13.16 o
  17   4   6        6.41        5.11      9.02 o
 -19   5   6        3.87        3.39     12.39 o
 -18   5   6        2.92       18.98     13.75 o
 -17   5   6        8.78       12.07     13.07 o
 -16   5   6        7.45       12.10     12.64 o
 -15   5   6        4.17       14.01     12.07 o
 -14   5   6        0.98        5.31      8.21 o
 -13   5   6       28.95       18.93      7.98 o
 -12   5   6        3.61        4.86      8.09 o
 -11   5   6       20.28       18.01      8.06 o
 -10   5   6        0.01        7.68      7.85 o
  -9   5   6      419.66      431.71     10.80 o
  -8   5   6       91.88       85.74     15.60 o
  -7   5   6       51.81       47.61      5.60 o
  -6   5   6      112.76       97.82      6.40 o
  -5   5   6       59.68       52.13      4.86 o
  -4   5   6       73.73       68.77      4.89 o
  -3   5   6      442.54      453.47      7.14 o
  -2   5   6      169.86      162.30      6.91 o
  -1   5   6      128.99      117.10      6.85 o
   0   5   6       61.25       61.22      6.73 o
   1   5   6       16.47       16.61      6.30 o
   2   5   6       13.32       12.93      5.73 o
   3   5   6      167.26      155.00      9.40 o
   4   5   6        4.80        9.90      5.88 o
   5   5   6       32.33       26.95      6.52 o
   6   5   6       70.84       60.26      8.81 o
   7   5   6        3.34        5.60      5.65 o
   8   5   6       76.51       58.48      6.21 o
   9   5   6        7.34        6.61      5.60 o
  10   5   6       45.08       29.67      6.21 o
  11   5   6        4.80        4.71      9.45 o
  12   5   6       58.15       64.39     15.00 o
  13   5   6       22.27       24.72     11.53 o
  14   5   6       38.68       40.17     11.10 o
  15   5   6        6.97       20.21     10.36 o
 -15   6   6        5.71       20.40     14.74 o
 -14   6   6       22.90       34.22     14.42 o
 -13   6   6        0.02       -1.71     13.71 o
 -12   6   6        5.25        3.20     14.57 o
 -11   6   6       72.68       61.02     16.17 o
 -10   6   6        0.38       -1.90     14.42 o
  -9   6   6        5.65        3.68     14.34 o
  -8   6   6        1.24        4.29      6.91 o
  -7   6   6       33.44       24.29      7.42 o
  -6   6   6        7.71       12.64      7.92 o
  -5   6   6       32.43       32.73      8.70 o
  -4   6   6       17.07       10.44      8.16 o
  -3   6   6       14.92       13.13      9.38 o
  -2   6   6       28.69       37.38      9.69 o
  -1   6   6       86.35       84.15     10.01 o
   0   6   6       55.46       48.22      9.97 o
   1   6   6        2.89       12.85     15.13 o
   2   6   6       96.78      130.91     31.95 o
   3   6   6      126.42      141.09      9.19 o
   4   6   6       21.18       42.13      9.21 o
   5   6   6      113.30      116.35     10.74 o
   6   6   6       23.92       26.35      6.37 o
   7   6   6       18.02       19.82      6.92 o
   8   6   6        0.36        6.63      6.68 o
   9   6   6        2.89        0.75      6.01 o
  10   6   6        2.35        4.21      8.57 o
  11   6   6        1.22       18.03     17.17 o
  -7   7   6        2.10        4.05     16.20 o
  -6   7   6       12.60        6.40      8.73 o
  -5   7   6        0.04        5.67      9.09 o
  -4   7   6        4.78        5.32      8.03 o
  -3   7   6       60.52       64.46     10.70 o
  -2   7   6        1.67        5.61     10.43 o
  -1   7   6        0.69        4.18     10.08 o
   0   7   6        7.17        9.01     12.43 o
   1   7   6       37.58       32.71     10.03 o
   2   7   6        7.83       13.47     10.31 o
   3   7   6        3.07        0.11     15.95 o
   4   7   6        1.91       17.51     16.68 o
 -23   0   7        0.00        1.58     15.15 o
 -21   0   7        8.54        7.40     15.77 o
 -19   0   7       34.03       41.84     15.03 o
 -17   0   7      298.08      309.69     15.98 o
 -15   0   7       38.92       44.59     11.40 o
 -13   0   7      153.97      139.19     10.26 o
 -11   0   7        0.75        3.01      7.77 o
  -9   0   7       73.30       55.31      7.50 o
  -7   0   7     2625.27     2452.72     19.60 o
  -5   0   7      161.87      197.34      8.08 o
  -3   0   7    20055.91    19300.96    189.07 o
  -1   0   7    10524.19     9711.57     32.85 o
   1   0   7        3.00        1.16      4.61 o
   3   0   7       69.77       55.18      5.70 o
   5   0   7       39.84       34.18      7.22 o
   7   0   7    11044.42    11744.40     50.92 o
   9   0   7      152.11      130.76     11.18 o
  11   0   7       14.38        8.39     10.98 o
  13   0   7       25.99       27.24     12.95 o
  15   0   7      223.74      233.47     18.03 o
  17   0   7      221.11      221.81     17.81 o
  19   0   7        5.31        7.85     17.05 o
  21   0   7        7.27       12.38     18.53 o
 -26   1   7       15.49        3.32     11.87 o
 -25   1   7       17.27       14.34     18.26 o
 -24   1   7        8.91       17.83     14.77 o
 -23   1   7       35.86       25.37     11.63 o
 -22   1   7      106.54       89.80     17.82 o
 -21   1   7       41.33       30.95     10.36 o
 -20   1   7       15.18       12.28     10.23 o
 -19   1   7        1.08        4.39     13.14 o
 -18   1   7      176.47      195.66     10.46 o
 -17   1   7      103.07      114.15      9.47 o
 -16   1   7      131.06      122.53      8.86 o
 -15   1   7      298.18      305.14     10.10 o
 -14   1   7       46.74       54.14      7.81 o
 -13   1   7       25.48       41.73      7.24 o
 -12   1   7        1.29       13.58     10.62 o
 -11   1   7     2840.97     2745.12     17.77 o
 -10   1   7     1508.60     1426.23     12.80 o
  -9   1   7      221.05      226.38      7.01 o
  -8   1   7     2030.48     1981.89     13.13 o
  -7   1   7     1048.21     1025.73     14.19 o
  -6   1   7      108.37      101.41      4.52 o
  -5   1   7      742.98      766.16     11.77 o
  -4   1   7      264.03      302.05      5.56 o
  -3   1   7     3296.40     3434.76     32.07 o
  -2   1   7     2881.03     2914.58     10.55 o
  -1   1   7     9363.15     9361.61     69.35 o
   0   1   7      143.05      136.02      6.55 o
   1   1   7     5196.03     4972.51     11.86 o
   2   1   7     1175.29     1133.25     12.00 o
   3   1   7       16.15       23.29      2.25 o
   4   1   7     1941.13     1867.13     28.66 o
   5   1   7      224.04      253.40     10.98 o
   6   1   7      210.44      245.92      6.64 o
   7   1   7        8.52        7.94      4.84 o
   8   1   7      446.92      510.98      7.98 o
   9   1   7       76.29       80.73      5.89 o
  10   1   7        5.93        8.09      5.69 o
  11   1   7       31.90       45.79      6.31 o
  12   1   7      196.12      226.01      8.37 o
  13   1   7      291.59      320.36      8.82 o
  14   1   7      810.40      821.20     11.99 o
  15   1   7       96.25      109.70      8.40 o
  16   1   7      159.80      183.86      9.08 o
  17   1   7      100.71      100.51     12.23 o
  18   1   7      111.87      122.22     13.13 o
  19   1   7       17.07       17.02     12.08 o
  20   1   7        2.88        9.22     11.75 o
  21   1   7        0.13        6.44     11.59 o
  22   1   7        2.00       19.77     18.60 o
 -25   2   7        3.80        6.27     11.16 o
 -24   2   7       15.26       12.59     13.12 o
 -23   2   7        0.02        8.26     14.99 o
 -22   2   7        0.34        3.15     12.81 o
 -21   2   7        9.50       10.64     10.55 o
 -20   2   7       55.02       59.49     10.29 o
 -19   2   7       16.23       15.90     11.78 o
 -18   2   7        0.01        2.23     11.45 o
 -17   2   7       14.53       10.13      8.43 o
 -16   2   7       17.18       17.82      8.34 o
 -15   2   7      141.08      143.59     11.37 o
 -14   2   7      407.47      371.86      9.83 o
 -13   2   7      200.59      241.67     10.67 o
 -12   2   7      559.45      580.91     18.07 o
 -11   2   7     4800.29     4667.67     22.27 o
 -10   2   7      132.99      179.00     31.99 o
  -9   2   7      386.37      372.44      7.25 o
  -8   2   7        8.42       11.94      2.89 o
  -7   2   7      529.21      504.68      7.75 o
  -6   2   7      722.96      763.08      5.93 o
  -5   2   7     1584.31     1537.36     15.11 o
  -4   2   7      489.77      508.06      4.57 o
  -3   2   7      190.43      358.17    117.44 o
  -2   2   7      493.22      483.79     25.31 o
  -1   2   7     4679.19     4960.91     26.14 o
   0   2   7      323.20      297.70      4.12 o
   1   2   7      606.32      645.81      6.45 o
   2   2   7     1148.32     1212.99     10.91 o
   3   2   7     1849.30     1922.83     22.15 o
   4   2   7      235.08      227.14      3.49 o
   5   2   7       77.82       82.45      3.03 o
   6   2   7       73.79       82.26      5.92 o
   7   2   7      160.24      157.87      4.71 o
   8   2   7       86.17       80.91      6.79 o
   9   2   7       80.27       83.08      7.52 o
  10   2   7      104.23       91.94      6.42 o
  11   2   7       84.06      116.33      7.42 o
  12   2   7       78.30       78.93     13.76 o
  13   2   7       10.35       16.93      7.97 o
  14   2   7      754.46      701.12     11.98 o
  15   2   7       13.99       35.99      8.70 o
  16   2   7       40.18       47.64      8.07 o
  17   2   7       64.13       65.38      8.27 o
  18   2   7       12.05       15.75      7.89 o
  19   2   7        0.32        7.77      7.94 o
  20   2   7        2.43        6.02     16.57 o
  21   2   7        4.61        8.51     13.17 o
 -24   3   7        4.56        7.17     10.05 o
 -23   3   7       21.42       16.83      9.90 o
 -22   3   7       24.76       16.07      7.05 o
 -21   3   7       31.58       25.88      9.30 o
 -20   3   7       37.86       40.18     15.75 o
 -19   3   7       29.97       21.37     10.84 o
 -18   3   7      136.09      132.27     10.01 o
 -17   3   7       32.34       41.78     11.02 o
 -16   3   7     1277.66     1240.54     18.35 o
 -15   3   7       17.96       38.02     19.47 o
 -14   3   7       37.79       25.87      7.16 o
 -13   3   7        1.14        3.26      5.99 o
 -12   3   7        2.68        9.95      5.54 o
 -11   3   7       49.24       50.41      3.56 o
 -10   3   7       54.26       50.62      3.59 o
  -9   3   7      100.36      108.05      3.47 o
  -8   3   7      194.46      196.05      3.65 o
  -7   3   7       12.62       11.66      2.49 o
  -6   3   7       19.18       23.94      3.81 o
  -5   3   7        4.55        1.11      3.93 o
  -4   3   7        6.43       11.17      3.73 o
  -3   3   7      513.97      529.28      7.11 o
  -2   3   7       20.76       30.00      4.14 o
  -1   3   7      659.24      604.85      7.74 o
   0   3   7        0.29        0.60      4.26 o
   1   3   7       27.92       20.59      4.58 o
   2   3   7      173.01      177.41      3.66 o
   3   3   7      225.78      225.32      5.93 o
   4   3   7      695.29      706.19      6.08 o
   5   3   7     1274.44     1234.11      9.36 o
   6   3   7       36.74       54.77      7.72 o
   7   3   7       39.90       37.03      2.61 o
   8   3   7      188.70      159.20     13.58 o
   9   3   7      591.35      678.45     29.38 o
  10   3   7      215.36      212.28      7.86 o
  11   3   7        3.08        3.58      4.81 o
  12   3   7       67.25       61.18      9.29 o
  13   3   7       72.02       51.66      8.93 o
  14   3   7      287.67      247.18     10.81 o
  15   3   7       13.94        3.53      9.67 o
  16   3   7       23.26       18.24      9.51 o
  17   3   7       10.25        9.20      9.79 o
  18   3   7        4.40        7.97      9.41 o
  19   3   7        8.93        9.91     10.51 o
  20   3   7        2.52       14.25      9.31 o
 -22   4   7       12.81       14.09     10.79 o
 -21   4   7       28.09       16.74     17.54 o
 -20   4   7      115.83       82.03     17.51 o
 -19   4   7       31.75       28.97     15.84 o
 -18   4   7       20.16       14.86     15.41 o
 -17   4   7        7.70       13.34     14.42 o
 -16   4   7        0.23       -0.13     12.93 o
 -14   4   7      108.05       93.28     14.05 o
 -13   4   7       30.15       28.56     11.51 o
 -12   4   7        0.20        9.31     11.35 o
 -11   4   7      157.52      159.53     12.81 o
 -10   4   7      172.09      178.53     15.85 o
  -9   4   7       29.42       35.75      4.62 o
  -8   4   7        2.30        7.42      3.96 o
  -7   4   7        1.83        2.16      3.89 o
  -6   4   7       14.08       19.59      4.02 o
  -5   4   7      405.06      402.41      6.29 o
  -4   4   7      136.40      130.17      5.66 o
  -3   4   7      244.62      237.96      6.60 o
  -2   4   7        2.84        2.26      5.04 o
  -1   4   7      200.19      177.93      6.55 o
   0   4   7       39.41       36.56      5.67 o
   1   4   7      343.62      345.91      7.71 o
   2   4   7        8.10       11.16      2.69 o
   3   4   7      143.75      138.02      4.92 o
   4   4   7       84.87       74.78      3.82 o
   5   4   7      144.92      125.85      5.04 o
   6   4   7      828.22      758.96     11.40 o
   7   4   7      149.21      140.79     11.79 o
   8   4   7      249.13      254.17      8.30 o
   9   4   7      164.02      140.97      7.02 o
  10   4   7      123.59      120.46      5.87 o
  11   4   7        5.95        9.32      8.25 o
  12   4   7       19.98       44.89      8.89 o
  13   4   7       32.85       46.86      9.31 o
  14   4   7      138.76      168.02     14.90 o
  15   4   7        8.94       18.49      8.53 o
  16   4   7        0.02       -3.96     13.80 o
  17   4   7        0.14       -2.86     12.48 o
 -19   5   7        6.47       24.52     15.01 o
 -18   5   7        3.76       11.07     14.18 o
 -17   5   7        0.27       -1.55     13.37 o
 -16   5   7        0.27       13.54     13.15 o
 -15   5   7        2.28        1.04     12.48 o
 -14   5   7        1.37        8.84     11.36 o
 -13   5   7       10.63        9.67      8.29 o
 -12   5   7       19.61       19.63      8.68 o
 -11   5   7        9.02        9.72      7.93 o
 -10   5   7      123.26      136.88     10.87 o
  -9   5   7      471.77      450.43      9.62 o
  -8   5   7        0.05        4.69      5.15 o
  -7   5   7       13.91        6.04      4.25 o
  -6   5   7       22.11       22.31      4.60 o
  -5   5   7      318.70      304.76      6.52 o
  -4   5   7      626.89      661.75      8.24 o
  -3   5   7      673.68      717.87     10.50 o
  -2   5   7        2.52        9.18      6.20 o
  -1   5   7      492.72      496.04      9.79 o
   0   5   7      620.37      608.00     10.41 o
   1   5   7        5.77        7.18      6.93 o
   2   5   7       85.01       95.66      9.17 o
   3   5   7      102.04      109.33      6.71 o
   4   5   7      198.14      191.94      6.81 o
   5   5   7        6.06        6.00      5.82 o
   6   5   7       20.72       24.43      5.70 o
   7   5   7       17.85       15.57      5.57 o
   8   5   7        7.03        9.66      5.67 o
   9   5   7       13.25        7.50      5.59 o
  10   5   7       11.40       12.40      8.65 o
  11   5   7        1.83        3.69      9.18 o
  12   5   7      112.22      112.45     11.03 o
  13   5   7        0.54        6.58      9.52 o
  14   5   7        8.83       24.99      9.22 o
  15   5   7       22.04       36.50     10.94 o
 -15   6   7        0.08       10.47     16.45 o
 -14   6   7       47.27       65.86     17.17 o
 -13   6   7        3.03       19.21     16.29 o
 -12   6   7       15.42       18.33     15.99 o
 -11   6   7        3.75        9.10     14.29 o
 -10   6   7       17.22        8.40     13.93 o
  -9   6   7        5.42       -1.86     15.38 o
  -8   6   7       36.48       28.68      6.86 o
  -7   6   7       29.39       23.87      7.48 o
  -6   6   7        2.56        3.42      8.02 o
  -5   6   7        2.32        5.51      8.42 o
  -4   6   7        0.61        0.11      8.60 o
  -3   6   7       28.06       28.53      9.01 o
  -2   6   7       25.47       21.46      9.28 o
  -1   6   7        8.34        7.32     10.23 o
   0   6   7      249.93      267.32     13.20 o
   1   6   7       23.97       35.24     11.03 o
   2   6   7      539.41      524.66     14.85 o
   3   6   7      314.63      366.94     13.89 o
   4   6   7       15.59       17.85      5.95 o
   5   6   7        0.04        1.56      6.46 o
   6   6   7       17.16       24.59      6.82 o
   7   6   7        6.53        9.82      5.94 o
   8   6   7        0.37        1.68      5.99 o
   9   6   7        0.46        2.02      8.06 o
  10   6   7        4.81        9.63      8.82 o
  11   6   7        2.03       14.62      8.58 o
  -7   7   7        3.81        1.37     13.25 o
  -6   7   7        2.39        8.81      9.32 o
  -5   7   7        7.71        8.03      7.51 o
  -4   7   7        0.01        0.89      8.85 o
  -3   7   7       18.66       44.39     15.25 o
  -2   7   7       32.59       36.08     10.76 o
  -1   7   7       29.45       29.85     10.28 o
   0   7   7        1.40       -3.65     14.51 o
   1   7   7        2.11       15.02     10.59 o
   2   7   7        2.24        3.45     10.89 o
 -22   0   8       48.85       25.91     15.06 o
 -20   0   8      421.18      340.05     18.39 o
 -18   0   8     1207.62     1361.84     25.51 o
 -16   0   8      371.33      347.20     15.00 o
 -14   0   8       31.13       24.39     10.05 o
 -12   0   8      210.38      253.39     11.41 o
 -10   0   8      304.93      278.91     10.26 o
  -8   0   8     1309.27     1130.81     14.95 o
  -6   0   8     3977.50     3943.96     24.67 o
  -4   0   8      320.77      474.72      9.71 o
  -2   0   8     1359.48     1317.44     13.60 o
   0   0   8      231.23      243.05      7.14 o
   2   0   8        5.60        3.12      1.12 o
   4   0   8     3959.78     4203.25     26.89 o
   6   0   8    13751.13    15158.59     57.55 o
   8   0   8      245.75      238.45     12.21 o
  10   0   8      123.90      165.07     12.66 o
  12   0   8       57.57       55.36     13.01 o
  14   0   8       55.24       71.23     16.61 o
  16   0   8      159.91      131.68     17.52 o
  18   0   8        0.17        1.21     16.89 o
  20   0   8        3.81        0.35     18.10 o
 -26   1   8        0.12        4.10     15.14 o
 -25   1   8        1.41       -1.36     17.61 o
 -24   1   8        1.91       -1.36     15.72 o
 -23   1   8        0.03        5.97     14.91 o
 -22   1   8        0.02        1.49     15.63 o
 -21   1   8       25.00       17.81     10.53 o
 -20   1   8       25.62       26.31      9.89 o
 -19   1   8        1.51       -0.17      9.44 o
 -18   1   8       20.16       34.39      9.14 o
 -17   1   8      186.20      189.51     10.04 o
 -16   1   8       24.20       12.73      8.17 o
 -15   1   8       90.84       87.35      8.46 o
 -14   1   8     1058.64     1050.21     28.26 o
 -13   1   8      116.98      117.66      7.92 o
 -12   1   8       38.03       39.29     10.75 o
 -11   1   8        4.71        8.77      7.99 o
 -10   1   8     1412.76     1410.54     15.39 o
  -9   1   8     2907.32     2798.14     28.96 o
  -8   1   8      676.94      683.45     11.16 o
  -7   1   8      169.84      128.26      5.24 o
  -6   1   8      201.60      239.32     17.34 o
  -5   1   8       34.43       56.50      6.70 o
  -4   1   8     4322.51     4318.29     57.87 o
  -3   1   8     1023.30      950.84      8.56 o
  -2   1   8      101.76       85.68      4.32 o
  -1   1   8       74.67       70.75      4.06 o
   0   1   8      279.70      303.15      4.71 o
   1   1   8      151.33      144.45     10.49 o
   2   1   8       22.43       23.71      2.67 o
   3   1   8      415.09      410.41      7.60 o
   4   1   8     1264.49     1352.92     12.60 o
   5   1   8       40.95       33.25      4.10 o
   6   1   8      579.07      595.52     16.36 o
   7   1   8      148.65      167.91     13.09 o
   8   1   8      368.56      336.82      9.19 o
   9   1   8        9.21       11.00      5.52 o
  10   1   8      635.11      629.73     14.47 o
  11   1   8        6.71       35.65      8.83 o
  12   1   8      233.82      251.02      9.25 o
  13   1   8       58.58       72.27      8.23 o
  14   1   8       66.45       86.85      8.54 o
  15   1   8        0.26        3.17      7.55 o
  16   1   8       22.31       15.79     11.27 o
  17   1   8      133.48      129.96     13.22 o
  18   1   8       21.14       13.06     11.92 o
  20   1   8       11.07       15.32     11.66 o
  21   1   8        1.64        4.37     12.23 o
 -25   2   8       21.39       25.43     11.46 o
 -24   2   8       43.07       24.45     11.21 o
 -23   2   8        5.27        7.15     10.12 o
 -22   2   8        0.90        1.95     13.61 o
 -21   2   8        5.13        0.95      9.63 o
 -20   2   8       18.65       13.20      9.65 o
 -19   2   8        0.68        0.56     11.17 o
 -18   2   8       22.30        8.93      9.24 o
 -17   2   8        0.52       -1.93      8.23 o
 -16   2   8      476.59      456.63     15.48 o
 -15   2   8       23.10       31.67      7.88 o
 -14   2   8     1126.69     1050.03     20.00 o
 -13   2   8      699.72      712.73     22.57 o
 -12   2   8      395.50      425.04     22.34 o
 -11   2   8      719.86      822.76     10.90 o
 -10   2   8     1045.13     1056.46     29.96 o
  -9   2   8     1249.58     1096.42     15.93 o
  -8   2   8       32.37       32.62      3.84 o
  -7   2   8       80.83       96.52      6.24 o
  -6   2   8       10.45       24.12      3.82 o
  -5   2   8      791.68      898.29      6.44 o
  -4   2   8     1208.17     1477.38    102.76 o
  -3   2   8      452.00      531.00     60.40 o
  -2   2   8     1210.41     1324.63     14.82 o
  -1   2   8      649.45      692.29      5.45 o
   0   2   8     1665.95     1729.66     13.42 o
   1   2   8      784.23      843.81     10.16 o
   2   2   8      867.77      928.01      9.54 o
   3   2   8      272.18      265.74      3.74 o
   4   2   8      198.79      185.80      2.89 o
   5   2   8     1668.88     1732.04      8.94 o
   6   2   8        0.53       30.16      4.25 o
   7   2   8       47.11       40.25      3.04 o
   8   2   8       10.32        6.59      3.06 o
   9   2   8        3.94        5.90      3.27 o
  10   2   8       41.31       56.66      8.38 o
  11   2   8      164.02      175.01      8.06 o
  12   2   8       15.46        6.15      7.69 o
  13   2   8       40.58       29.38      8.48 o
  14   2   8       94.85       86.24      8.69 o
  15   2   8      403.62      400.46     10.74 o
  16   2   8       14.69       25.14      8.33 o
  17   2   8        9.84       12.74      7.88 o
  18   2   8       31.45       34.97      8.25 o
  19   2   8        0.06        8.01      8.01 o
  20   2   8        0.75        1.61     10.83 o
 -23   3   8        0.23        1.92     11.80 o
 -22   3   8        5.76        2.79      9.53 o
 -21   3   8       37.11       26.53      9.81 o
 -20   3   8       55.19       47.20      9.83 o
 -19   3   8       13.62        8.50      9.10 o
 -18   3   8      100.84       98.15      9.54 o
 -17   3   8        0.69        3.83      8.88 o
 -16   3   8      891.97      801.54     21.68 o
 -15   3   8     1743.15     1698.97     17.59 o
 -14   3   8        4.98       11.73      7.10 o
 -13   3   8      335.57      294.16      8.41 o
 -12   3   8      136.31      151.50      6.61 o
 -11   3   8      906.13      787.47     31.45 o
 -10   3   8      170.71      176.30      4.05 o
  -9   3   8      211.80      171.95      3.86 o
  -8   3   8        6.38        5.15      2.49 o
  -7   3   8       85.17      100.71      3.54 o
  -6   3   8      461.83      436.60      7.71 o
  -5   3   8       16.59       16.90      4.58 o
  -4   3   8        2.22       21.98      7.56 o
  -3   3   8      424.61      530.20      9.16 o
  -2   3   8       60.92       74.32      4.84 o
  -1   3   8      594.89      583.35      7.99 o
   0   3   8        6.45        2.73      4.46 o
   1   3   8        2.22        3.61      4.32 o
   2   3   8       41.34       42.39      3.50 o
   3   3   8      308.75      308.62      4.57 o
   4   3   8      484.88      502.75      6.23 o
   5   3   8      352.19      356.34      4.62 o
   6   3   8        1.46        3.45      2.15 o
   7   3   8      472.87      440.01      8.74 o
   8   3   8     1896.68     1927.68     19.35 o
   9   3   8      494.55      496.11     10.82 o
  10   3   8      370.74      337.06      7.13 o
  11   3   8        2.90        0.29      9.26 o
  12   3   8      116.71      110.96     10.01 o
  13   3   8        1.73        1.96     11.95 o
  14   3   8        0.35       -0.83     12.04 o
  15   3   8        7.45        8.67      9.02 o
  16   3   8        7.06       11.16     10.12 o
  17   3   8      107.78      116.75     10.56 o
  18   3   8       14.71       18.48     10.41 o
  19   3   8       28.62       37.09     10.20 o
 -22   4   8        6.79       13.98     16.51 o
 -21   4   8       23.76       28.18     17.03 o
 -20   4   8       95.06       89.76     17.72 o
 -19   4   8      101.59       73.52     15.79 o
 -18   4   8       24.92       12.91     13.51 o
 -17   4   8       16.01       11.36     13.25 o
 -15   4   8       12.76        4.24     12.33 o
 -13   4   8        0.32        1.44     11.50 o
 -12   4   8       53.78       48.52     12.03 o
 -11   4   8      191.29      170.67      7.01 o
 -10   4   8      377.62      325.59      7.00 o
  -9   4   8      262.80      236.19      6.65 o
  -8   4   8       41.28       49.26      4.91 o
  -7   4   8       26.18       26.33      4.29 o
  -6   4   8        0.72        2.98      4.03 o
  -5   4   8      112.21      115.27      5.63 o
  -4   4   8      173.15      171.89      6.14 o
  -3   4   8      123.67      107.66      5.94 o
  -2   4   8      361.25      391.75      7.99 o
  -1   4   8       54.92       52.98      5.94 o
   0   4   8       81.79       71.46      5.91 o
   1   4   8        1.71       12.48      5.59 o
   2   4   8       18.51       21.04      5.65 o
   3   4   8       68.96       77.61      3.73 o
   4   4   8      118.38      112.70      4.47 o
   5   4   8      516.92      532.74     10.67 o
   6   4   8      410.83      418.03      7.73 o
   7   4   8      100.50       91.17      9.07 o
   8   4   8       89.08       87.21      5.35 o
   9   4   8        0.26        4.17      4.67 o
  10   4   8        1.06       17.26      7.08 o
  11   4   8       83.77       94.54      7.94 o
  12   4   8        9.09       18.14      7.05 o
  13   4   8       12.16       14.24      7.36 o
  14   4   8        0.29       10.80      8.98 o
  15   4   8        1.10        6.98      8.99 o
  16   4   8        1.68        9.25     12.19 o
  17   4   8        4.11       -1.23     13.32 o
 -19   5   8       13.59       11.05     14.64 o
 -18   5   8        2.60        2.14     14.10 o
 -17   5   8       31.57       26.38     13.31 o
 -16   5   8        2.13        7.55     11.96 o
 -15   5   8       57.87       43.88     12.67 o
 -14   5   8        1.65       -1.87     11.93 o
 -13   5   8        8.55        9.58      8.79 o
 -12   5   8        2.21        4.02      8.51 o
 -11   5   8       15.03       14.59      8.57 o
 -10   5   8      175.29      150.12      9.47 o
  -9   5   8       64.50       74.47      6.85 o
  -8   5   8       54.09       44.08      4.64 o
  -7   5   8        0.87        3.12      4.32 o
  -6   5   8        3.57        0.09      4.47 o
  -5   5   8       79.40       81.75      5.36 o
  -4   5   8      183.86      187.74      6.14 o
  -3   5   8       75.66       96.58      7.04 o
  -2   5   8       31.42       42.35      7.01 o
  -1   5   8        0.04        5.21      6.82 o
   0   5   8      586.04      605.18     12.96 o
   1   5   8      868.50      834.93     12.22 o
   2   5   8      118.60      103.94      7.90 o
   3   5   8       59.89       55.04     11.55 o
   4   5   8      185.95      153.59     12.95 o
   5   5   8        7.30       14.14      5.15 o
   6   5   8        0.50        3.43      5.49 o
   7   5   8        0.71        2.13      5.28 o
   8   5   8       16.89       16.04      5.47 o
   9   5   8        0.03       -0.59      9.25 o
  10   5   8       59.46       56.80     10.59 o
  11   5   8       42.79       49.01     12.11 o
  12   5   8       14.70       28.54     18.34 o
  13   5   8        8.96       12.45     10.77 o
  14   5   8        8.89       20.76     11.04 o
 -15   6   8       15.49       17.94     14.80 o
 -14   6   8       24.01       31.98     15.70 o
 -13   6   8       78.07       70.51     15.89 o
 -12   6   8        7.14        1.98     13.59 o
 -11   6   8       10.24       11.26     14.79 o
 -10   6   8        0.01        6.06     15.71 o
  -9   6   8        2.06        0.14     13.81 o
  -8   6   8        5.53        4.82      6.53 o
  -7   6   8        6.58        3.62      7.51 o
  -6   6   8        0.00        0.02      7.70 o
  -5   6   8        2.48        2.29      9.77 o
  -4   6   8        1.17        5.99      8.94 o
  -3   6   8       54.24       62.54      9.64 o
  -2   6   8       25.90       35.76     10.20 o
  -1   6   8       21.40       14.22     12.61 o
   0   6   8        9.56       13.96     10.06 o
   1   6   8      292.42      325.01     15.74 o
   2   6   8      200.90      241.68     13.26 o
   3   6   8      108.97       94.81     14.41 o
   4   6   8        1.91        0.11      8.42 o
   5   6   8       11.30       12.23      6.77 o
   6   6   8        1.44        5.67      6.16 o
   7   6   8        0.83        4.74      5.59 o
   8   6   8        7.90        7.46      7.88 o
   9   6   8        4.61        4.63      8.81 o
  10   6   8       17.18       20.09      9.88 o
  -6   7   8        0.12        5.31      7.94 o
  -5   7   8        4.78       11.76      8.74 o
  -4   7   8        7.67        8.57      8.79 o
  -3   7   8        7.35       17.84      9.64 o
  -2   7   8        0.86        5.59      9.78 o
  -1   7   8        0.00        2.15     10.78 o
   1   7   8        2.62       12.48     15.67 o
 -21   0   9       13.34       10.28     15.59 o
 -19   0   9      416.98      416.84     18.84 o
 -17   0   9      328.22      304.28     16.18 o
 -15   0   9       18.70       13.76     10.10 o
 -13   0   9       31.94       11.72      9.65 o
 -11   0   9        0.85       10.06      8.38 o
  -9   0   9       32.70       23.38      6.86 o
  -7   0   9     1624.43     1459.98     16.93 o
  -5   0   9      741.23      668.96     11.45 o
  -3   0   9     7263.25     7210.31     32.12 o
  -1   0   9      218.89      199.05      7.37 o
   1   0   9      449.25      475.88      9.97 o
   3   0   9     4404.16     4813.90     29.28 o
   7   0   9        0.50       -2.71     10.02 o
   9   0   9      303.90      441.20     15.16 o
  11   0   9        1.36        2.38     12.04 o
  13   0   9     1046.49     1120.93     24.97 o
  15   0   9       16.63       22.99     15.81 o
  17   0   9       14.78        3.17     16.21 o
  19   0   9       78.08       71.44     17.64 o
  21   0   9        6.40       25.86     17.06 o
 -26   1   9        1.98        2.55     15.04 o
 -25   1   9        6.81        6.16     17.23 o
 -24   1   9        0.23       -1.24     16.80 o
 -22   1   9        8.18        1.46     10.60 o
 -21   1   9       33.85       29.40     10.76 o
 -20   1   9        2.42        5.51     10.02 o
 -19   1   9      139.58      142.72     10.78 o
 -18   1   9        2.52        3.02     11.42 o
 -17   1   9       27.45       16.69      8.60 o
 -16   1   9        2.78        4.85      8.22 o
 -15   1   9       23.51       31.12      8.02 o
 -14   1   9      193.97      184.90      8.94 o
 -13   1   9        8.54        7.91      6.81 o
 -12   1   9     1852.02     1759.62     25.52 o
 -11   1   9      162.65      129.09     15.95 o
 -10   1   9      274.37      263.15      7.50 o
  -9   1   9      240.79      203.21      5.74 o
  -8   1   9      175.75      152.45      6.04 o
  -7   1   9      292.47      302.64      6.51 o
  -6   1   9     2431.46     2367.44     73.39 o
  -5   1   9      297.25      288.20     27.14 o
  -4   1   9      102.38      113.17      4.76 o
  -3   1   9       15.65       14.56      4.04 o
  -2   1   9      647.64      580.08     11.21 o
  -1   1   9     2224.46     2192.70     18.26 o
   0   1   9      183.75      190.83      5.30 o
   1   1   9      579.20      645.49      8.39 o
   2   1   9      366.04      330.46      7.49 o
   3   1   9      614.80      567.22      5.24 o
   4   1   9     1087.52     1075.22      9.15 o
   5   1   9       70.59      101.84      4.18 o
   6   1   9      150.39      156.03      5.70 o
   7   1   9       66.34       62.79      4.26 o
   8   1   9      199.72      217.99      7.03 o
   9   1   9      414.56      388.61      8.27 o
  10   1   9       73.60      100.71      7.94 o
  11   1   9        1.54        7.08      6.68 o
  12   1   9      131.56      127.34      8.03 o
  13   1   9      533.11      503.61     14.31 o
  14   1   9       18.42       25.34     11.36 o
  15   1   9      116.79      100.19     11.73 o
  16   1   9        9.13        8.22     11.20 o
  17   1   9        3.93        1.89     10.98 o
  18   1   9        0.22       -1.04     15.06 o
  19   1   9       27.05       24.32     11.94 o
  20   1   9        3.44        8.72     11.23 o
  21   1   9        5.92       11.03     18.06 o
 -25   2   9       30.10       32.59     11.42 o
 -24   2   9        3.96       23.98     14.12 o
 -23   2   9        5.12        6.75     12.96 o
 -22   2   9       30.33       23.21     10.56 o
 -21   2   9       46.53       50.00     10.63 o
 -20   2   9        2.20        8.66     11.47 o
 -19   2   9       69.29       57.52     12.78 o
 -18   2   9       32.07       31.88      9.15 o
 -17   2   9       76.73       96.16      9.35 o
 -16   2   9      524.38      538.67     27.34 o
 -15   2   9       17.56       24.40      7.99 o
 -14   2   9       90.44      124.17      7.94 o
 -13   2   9      454.63      474.85     25.09 o
 -12   2   9      298.85      323.56      8.67 o
 -11   2   9      181.56      167.59     16.60 o
 -10   2   9        0.25       22.20      6.40 o
  -9   2   9      182.22      152.90      6.48 o
  -8   2   9       25.22       23.59      3.99 o
  -7   2   9       39.72       54.55      4.14 o
  -6   2   9      875.04      849.91      6.80 o
  -5   2   9      422.93      389.33      9.72 o
  -4   2   9       21.16       42.88      9.08 o
  -3   2   9      789.06      699.53      9.72 o
  -2   2   9     3995.39     3949.49     16.05 o
  -1   2   9      534.42      542.13      6.18 o
   0   2   9      118.77      173.10      7.84 o
   1   2   9       96.23       94.41      4.14 o
   2   2   9      614.70      682.14      5.91 o
   3   2   9       38.93       35.08      2.77 o
   4   2   9      136.84      125.09      3.44 o
   5   2   9      598.06      597.56      8.76 o
   6   2   9        0.36        0.40      2.08 o
   7   2   9      270.63      245.90     11.26 o
   8   2   9      273.23      266.05      7.66 o
   9   2   9        3.89        6.07      2.73 o
  10   2   9      492.47      480.38     30.16 o
  11   2   9      255.73      273.74     13.27 o
  12   2   9       18.38       38.62      9.80 o
  13   2   9       88.90      114.33     11.55 o
  14   2   9      213.90      239.80      9.96 o
  15   2   9        5.83        8.61      8.35 o
  16   2   9       45.58       46.93      8.08 o
  17   2   9       39.59       43.37      8.19 o
  18   2   9       10.28       20.97      8.18 o
  19   2   9       23.31       40.83      9.93 o
  20   2   9       22.77       23.43     12.64 o
 -24   3   9        0.77        2.78     18.30 o
 -22   3   9        8.35        6.97     10.12 o
 -21   3   9        0.62       13.75     12.41 o
 -20   3   9       52.67       38.43      9.18 o
 -19   3   9        1.66        0.71      8.36 o
 -18   3   9       78.63       97.42      9.55 o
 -17   3   9      207.42      179.78     14.37 o
 -16   3   9      154.65      136.91     30.42 o
 -15   3   9     1997.90     1778.26     46.74 o
 -14   3   9      127.89      178.24      8.45 o
 -13   3   9      932.39      923.52     12.11 o
 -12   3   9       46.35       42.95      5.91 o
 -11   3   9       36.83       44.78      6.86 o
 -10   3   9      207.37      178.62      4.08 o
  -9   3   9        0.00        0.97      2.89 o
  -8   3   9      379.22      395.87      6.77 o
  -7   3   9       79.12       87.85      2.87 o
  -6   3   9      208.98      220.27      7.58 o
  -5   3   9        0.74        4.48      2.09 o
  -4   3   9      905.33      925.50     14.45 o
  -3   3   9      166.77      172.46      5.89 o
  -2   3   9      582.02      558.20     10.07 o
  -1   3   9       14.36        7.79      4.52 o
   0   3   9      438.49      436.11      8.67 o
   1   3   9        8.05        9.81      4.77 o
   2   3   9      123.33      112.67      4.23 o
   3   3   9      139.70      124.97      3.33 o
   4   3   9      787.54      836.31     17.65 o
   5   3   9        3.93        7.08      2.06 o
   6   3   9        1.69        3.92      3.66 o
   7   3   9      335.72      307.42     13.00 o
   8   3   9     1051.30     1061.64     14.42 o
   9   3   9      327.80      362.02     11.56 o
  10   3   9      166.78      172.48      9.14 o
  11   3   9      210.67      188.54      9.33 o
  12   3   9        0.16        1.80     11.68 o
  13   3   9        3.18       -1.27     12.04 o
  14   3   9       16.36        3.09      9.36 o
  15   3   9        2.70        3.69      9.49 o
  16   3   9        1.45        2.81      9.56 o
  17   3   9       20.64       15.89     10.37 o
  18   3   9        0.03        8.35     10.12 o
  19   3   9        8.05       22.36     10.47 o
 -22   4   9       11.58        9.69     15.34 o
 -21   4   9        6.63        6.27     15.19 o
 -20   4   9        9.70        9.34     15.06 o
 -19   4   9        0.10        6.72     14.29 o
 -18   4   9      190.24      183.89     17.67 o
 -17   4   9       36.93       45.65     14.74 o
 -16   4   9       12.62       14.88     12.80 o
 -15   4   9        4.95        4.01     14.07 o
 -14   4   9       20.17        9.96     12.73 o
 -13   4   9        5.62        1.75     11.57 o
 -12   4   9      202.24      184.23     14.24 o
 -11   4   9        0.06        4.69      5.04 o
 -10   4   9      183.96      158.74      6.27 o
  -9   4   9      454.62      403.63      7.79 o
  -8   4   9      826.55      809.54      9.76 o
  -7   4   9      702.90      714.84     10.08 o
  -6   4   9        1.10        6.95      5.03 o
  -5   4   9      183.31      177.78      6.45 o
  -4   4   9       15.75       26.62      5.77 o
  -3   4   9      147.11      128.47      7.95 o
  -2   4   9     1049.98      936.32     18.30 o
  -1   4   9       70.07       73.54      6.18 o
   0   4   9      582.32      565.83      9.42 o
   1   4   9      173.44      186.40      7.09 o
   2   4   9        6.51        5.94      6.10 o
   3   4   9      146.52      150.46      9.00 o
   4   4   9      118.07      158.48      7.73 o
   5   4   9        0.09       28.22      4.89 o
   6   4   9      199.70      186.63      6.21 o
   7   4   9       85.77       62.01      4.95 o
   8   4   9      119.29      113.89      5.38 o
   9   4   9       16.16       31.63      7.59 o
  10   4   9      153.32      181.38     10.35 o
  11   4   9       52.55       47.00      7.52 o
  12   4   9       39.96       31.68      7.65 o
  13   4   9       22.87       19.75      9.18 o
  14   4   9       24.80       23.88      8.01 o
  15   4   9       77.62       76.02      9.85 o
  16   4   9       31.00       23.36      7.74 o
  17   4   9       41.33       33.14      8.79 o
 -19   5   9        1.17        5.79     13.20 o
 -18   5   9       49.97       51.61     13.84 o
 -17   5   9        5.18        4.59     13.84 o
 -16   5   9       22.31       16.63     13.68 o
 -15   5   9        0.00       -0.88     12.03 o
 -14   5   9       41.43       35.31     12.19 o
 -13   5   9       22.41       25.39      9.17 o
 -12   5   9        3.63        3.66      9.09 o
 -11   5   9        2.39        8.49      8.14 o
 -10   5   9        6.56        8.30      8.41 o
  -9   5   9       80.62       90.98      7.60 o
  -8   5   9       90.53       73.88      6.84 o
  -7   5   9       44.66       32.75      4.75 o
  -6   5   9       11.94       10.96      4.67 o
  -5   5   9       55.87       44.89      5.06 o
  -4   5   9       28.90       43.50      7.87 o
  -3   5   9      720.23      770.59     16.18 o
  -2   5   9      125.26      159.83      8.22 o
  -1   5   9        0.55        7.21      7.14 o
   0   5   9      136.24      150.10      8.50 o
   1   5   9        0.26        2.29      9.61 o
   2   5   9      101.65      103.08      8.02 o
   3   5   9      134.61      119.07      9.32 o
   4   5   9      265.62      262.15     11.80 o
   5   5   9       46.62       39.58      5.36 o
   6   5   9        0.02        1.56      5.12 o
   7   5   9       15.12       10.20      5.22 o
   8   5   9        0.07        2.23      9.61 o
   9   5   9       21.58       21.89      9.49 o
  10   5   9       17.80       20.39      9.91 o
  11   5   9        1.38       10.13      9.84 o
  12   5   9        9.17       15.38     10.16 o
  13   5   9        1.78        4.69     10.70 o
  14   5   9       22.20       10.12     12.27 o
 -15   6   9        0.00        0.92     16.04 o
 -14   6   9       26.78       32.35     16.38 o
 -13   6   9       13.28       29.58     16.44 o
 -12   6   9        6.11        9.92     16.02 o
 -11   6   9       19.25       -0.33     14.84 o
 -10   6   9        2.36        5.76     13.89 o
  -9   6   9       20.84       24.77     16.17 o
  -8   6   9        1.78       -1.28      6.55 o
  -7   6   9        0.11        2.53      8.02 o
  -6   6   9        0.05       10.01     10.38 o
  -5   6   9       11.59        8.30      8.80 o
  -4   6   9       15.91       20.31      8.58 o
  -3   6   9        6.06       15.38      9.66 o
  -2   6   9        0.48        4.99     11.37 o
  -1   6   9       18.57        7.49     10.16 o
   0   6   9       58.66       52.86     11.13 o
   1   6   9       28.54       30.20     11.52 o
   2   6   9       38.55       32.35      7.11 o
   3   6   9       44.79       26.01      9.27 o
   4   6   9        5.70        4.29      7.44 o
   5   6   9        1.13        7.68     15.71 o
   6   6   9        0.10       -2.50      7.69 o
   7   6   9       24.62       19.30      8.21 o
   8   6   9       13.29       10.83      7.97 o
   9   6   9        1.52        6.33      9.44 o
  -4   7   9       10.78       14.80      7.74 o
  -3   7   9        3.26        9.11     10.75 o
  -2   7   9        9.22       12.35     10.43 o
  -1   7   9        0.58        6.68     12.50 o
 -24   0  10       54.52       24.05     17.04 o
 -22   0  10        6.84        3.87     15.50 o
 -20   0  10      413.30      372.06     18.85 o
 -18   0  10        5.12       20.69     13.22 o
 -16   0  10        2.84        2.47     11.08 o
 -14   0  10      186.91      199.05     12.60 o
 -12   0  10     2294.52     2247.06     24.80 o
 -10   0  10       92.79       95.43      9.14 o
  -8   0  10       42.30       50.12      7.17 o
  -6   0  10      243.48      290.59      9.94 o
  -4   0  10       97.27       99.74      7.05 o
  -2   0  10      493.83      470.92     10.04 o
   0   0  10     2379.22     2312.02     20.01 o
   2   0  10       46.93       46.39      3.16 o
   6   0  10       42.93       22.32      7.78 o
   8   0  10      482.92      510.92     42.00 o
  10   0  10       10.13        8.27     11.69 o
  12   0  10      908.13      988.33     23.62 o
  14   0  10      501.20      537.17     21.39 o
  16   0  10       13.47        5.19     15.27 o
  18   0  10      101.19       86.24     17.48 o
  20   0  10       14.43        9.35     18.85 o
 -25   1  10        3.41        6.69     17.03 o
 -23   1  10       10.19        6.38     11.69 o
 -22   1  10       12.40       13.30     10.83 o
 -21   1  10       40.69       38.43     10.29 o
 -20   1  10        6.15       13.62      9.93 o
 -19   1  10        0.64        4.24     10.12 o
 -18   1  10      142.33      139.17     10.27 o
 -17   1  10       16.09       20.88      8.67 o
 -16   1  10      546.56      564.50     24.14 o
 -15   1  10      211.55      268.34     14.34 o
 -14   1  10      687.07      637.62     11.81 o
 -13   1  10        2.07        4.56      7.54 o
 -12   1  10      647.84      578.35     10.50 o
 -11   1  10        3.21        8.68      6.09 o
 -10   1  10       25.21       30.19      8.34 o
  -9   1  10      127.42      119.44      6.53 o
  -8   1  10      657.29      643.10     16.57 o
  -7   1  10       25.12       34.56      7.39 o
  -6   1  10        1.40        7.02      5.37 o
  -5   1  10      981.09      946.74     14.36 o
  -4   1  10      479.58      580.28      8.01 o
  -3   1  10     5793.45     5917.01     50.72 o
  -2   1  10       64.95       83.14      5.07 o
  -1   1  10     3957.47     3920.29    112.94 o
   0   1  10      155.62      190.26      5.70 o
   1   1  10     3201.31     3550.65     33.82 o
   2   1  10     3237.77     3469.56     29.79 o
   3   1  10       54.47       70.94      5.47 o
   4   1  10        3.94        2.48      2.90 o
   5   1  10     1177.59     1173.27     14.69 o
   6   1  10       29.60       29.22      4.49 o
   7   1  10       40.30       40.53      4.36 o
   8   1  10       47.95       58.26      5.73 o
   9   1  10      156.15      165.24      6.49 o
  10   1  10      338.41      296.76     10.86 o
  11   1  10       16.35       25.04      9.75 o
  12   1  10      130.82      128.69     11.57 o
  13   1  10      275.57      262.63     13.17 o
  14   1  10      127.37      109.55     12.09 o
  15   1  10       19.17       19.27     11.53 o
  17   1  10        0.01       14.68     16.28 o
  18   1  10      147.21      139.68     13.24 o
  19   1  10        0.16        5.20     16.84 o
  20   1  10       17.13       12.58     11.30 o
 -25   2  10       88.33       91.95     11.93 o
 -24   2  10        0.37        5.23     11.41 o
 -23   2  10        2.00        1.28     10.62 o
 -22   2  10        0.14        4.14     10.08 o
 -21   2  10       75.89       75.96     11.27 o
 -20   2  10        1.63        3.44      9.70 o
 -19   2  10       30.73       36.75      9.37 o
 -18   2  10       77.48       78.03      9.55 o
 -17   2  10      207.72      250.48     13.54 o
 -16   2  10        5.28       47.75      9.70 o
 -15   2  10       93.19      115.16     20.63 o
 -14   2  10       35.03       43.21      7.59 o
 -13   2  10       10.06       12.27      8.63 o
 -12   2  10      266.67      269.96      8.34 o
 -11   2  10        6.58       12.35      4.87 o
 -10   2  10      242.01      229.19     11.30 o
  -9   2  10       14.08        7.82      4.46 o
  -8   2  10      186.79      206.92      7.38 o
  -7   2  10       62.59       60.87      4.63 o
  -6   2  10       49.25       90.08      8.47 o
  -5   2  10     1842.33     1922.19     14.09 o
  -4   2  10       71.12       66.37     10.29 o
  -3   2  10      160.20      127.30      4.40 o
  -2   2  10        4.44       21.19      4.12 o
  -1   2  10    10530.09    10863.33     91.42 o
   0   2  10     1062.13     1133.64     14.40 o
   1   2  10      294.07      276.44      5.74 o
   2   2  10       88.79       91.70      3.46 o
   3   2  10      172.06      163.42      3.97 o
   4   2  10        0.72       14.71      2.81 o
   5   2  10      379.23      425.93      5.08 o
   6   2  10      328.88      337.25      6.99 o
   7   2  10       84.56       73.86      7.41 o
   8   2  10      284.98      303.50      6.37 o
   9   2  10        5.68        6.38      5.46 o
  10   2  10      502.45      472.63     11.66 o
  11   2  10      539.37      528.63     15.00 o
  12   2  10     1444.39     1404.58     39.33 o
  13   2  10       29.50       47.77      9.99 o
  14   2  10      108.88      138.30     10.94 o
  15   2  10        0.00       11.36      9.86 o
  16   2  10        0.42       22.81     13.31 o
  17   2  10       24.62       25.25      8.32 o
  18   2  10       40.68       49.13      8.71 o
  19   2  10        1.35        1.71     12.09 o
 -23   3  10        8.99       -3.00     17.99 o
 -22   3  10       11.83        0.18     17.24 o
 -21   3  10        3.97        7.84      8.95 o
 -20   3  10        0.37        3.04     10.88 o
 -19   3  10       79.31       87.16      9.77 o
 -18   3  10       34.56       40.58      8.85 o
 -17   3  10       17.28       27.87     10.25 o
 -16   3  10      107.10      100.51     17.09 o
 -15   3  10      172.09      182.48     45.33 o
 -14   3  10        7.13       12.82      7.36 o
 -13   3  10      138.02      140.39      7.63 o
 -12   3  10       81.52       68.62      6.26 o
 -11   3  10      126.55      129.54      5.15 o
 -10   3  10       59.06       49.41      4.05 o
  -9   3  10      180.29      174.99      5.83 o
  -8   3  10        2.33        5.59      2.76 o
  -7   3  10        1.03       -0.91      2.38 o
  -6   3  10      113.37      135.51      3.23 o
  -5   3  10      238.28      220.99      7.56 o
  -4   3  10       89.11       96.33      6.70 o
  -3   3  10        1.40        0.33      4.67 o
  -2   3  10      121.48      133.52      7.90 o
  -1   3  10      395.66      441.29      7.85 o
   0   3  10       50.90       49.38      5.12 o
   1   3  10       95.37      105.80      2.84 o
   2   3  10        0.07        0.64      2.87 o
   3   3  10       16.48       17.50      2.35 o
   4   3  10        6.34        6.85      2.35 o
   5   3  10      203.45      178.33      5.55 o
   6   3  10        7.08        0.52      3.81 o
   7   3  10      317.92      275.56      7.30 o
   8   3  10       44.35       57.02      7.67 o
   9   3  10      464.70      462.17     10.72 o
  10   3  10      214.96      175.62      9.00 o
  11   3  10       77.46       81.61      8.12 o
  12   3  10        8.50        3.79      7.46 o
  13   3  10        0.00        4.54      8.93 o
  14   3  10        3.52        2.16      7.77 o
  15   3  10        0.67        1.19      8.23 o
  16   3  10       25.48       23.08      9.91 o
  17   3  10       62.85       74.58     14.03 o
  18   3  10       10.38       28.39     10.37 o
 -22   4  10       16.77       15.20     15.43 o
 -21   4  10      105.69       67.55     16.35 o
 -20   4  10       33.66       37.11     16.70 o
 -19   4  10        6.32       12.76     16.44 o
 -18   4  10       64.64       72.29     16.30 o
 -17   4  10       35.35       28.93     13.58 o
 -16   4  10       19.60       29.79     15.03 o
 -15   4  10       19.40       21.00     12.98 o
 -14   4  10       34.61       34.63     12.87 o
 -13   4  10      142.69      125.66     14.23 o
 -12   4  10      285.61      241.55     15.67 o
 -11   4  10      384.64      373.20      7.63 o
 -10   4  10      222.16      229.73      9.32 o
  -9   4  10      695.87      685.78      9.56 o
  -8   4  10      677.98      664.23     11.81 o
  -7   4  10      525.58      507.17      8.67 o
  -6   4  10      147.58      140.15      8.39 o
  -5   4  10      441.94      448.01     13.01 o
  -4   4  10        1.29        0.29      5.65 o
  -3   4  10        0.18        3.81      5.49 o
  -2   4  10       56.47       59.89      6.24 o
  -1   4  10      517.84      515.23      9.08 o
   0   4  10      144.07      138.97      7.00 o
   1   4  10      169.47      163.94      7.31 o
   2   4  10       45.63       43.13     13.15 o
   3   4  10      702.71      679.10     13.60 o
   4   4  10      372.92      368.48     11.40 o
   5   4  10       94.60      102.04      7.30 o
   6   4  10       36.57       33.60      4.73 o
   7   4  10        3.54        8.50      6.33 o
   8   4  10       16.00       15.81      6.83 o
   9   4  10      352.21      365.99     10.07 o
  10   4  10        0.14        3.80      8.64 o
  11   4  10       33.86       26.50      6.99 o
  12   4  10       10.28       12.61      7.79 o
  13   4  10        0.94        0.81      7.47 o
  14   4  10        7.05        6.45      7.45 o
  15   4  10       38.52       40.56      7.97 o
  16   4  10       41.04       45.41      9.06 o
 -19   5  10       18.00       28.81     15.22 o
 -18   5  10       22.71       42.46     15.85 o
 -17   5  10       55.74       81.35     15.72 o
 -16   5  10        6.94        9.03     12.36 o
 -15   5  10       15.83       19.26     12.99 o
 -14   5  10       68.29       61.92     13.28 o
 -13   5  10       73.17       73.44     12.78 o
 -12   5  10        3.39       14.29      8.51 o
 -11   5  10       48.35       43.03      6.40 o
 -10   5  10       64.61       65.18      6.47 o
  -9   5  10       36.69       41.96      4.95 o
  -8   5  10        4.94        5.71      4.81 o
  -7   5  10       42.99       32.37      6.84 o
  -6   5  10       37.31       40.12      5.26 o
  -5   5  10      134.15      140.84      7.16 o
  -4   5  10      556.93      563.84      9.98 o
  -3   5  10     1097.22     1068.86     15.38 o
  -2   5  10     1381.38     1400.45     20.97 o
  -1   5  10      130.14      163.80     15.22 o
   0   5  10      109.47      123.16     14.05 o
   1   5  10       81.26       69.85      8.05 o
   2   5  10       27.41       14.80     12.42 o
   3   5  10      168.63      161.81      8.88 o
   4   5  10        5.12        9.74      8.15 o
   5   5  10        1.88        4.51      8.76 o
   6   5  10        5.16        2.43     13.55 o
   7   5  10       86.76       91.16     10.52 o
   8   5  10        0.39        4.66      9.64 o
   9   5  10       21.08       37.51     10.41 o
  10   5  10       45.72       43.12     10.74 o
  11   5  10       32.44       22.77     10.66 o
  12   5  10       24.74       11.91     10.99 o
  13   5  10       13.12        7.37     11.28 o
 -14   6  10       24.06       27.20      9.96 o
 -13   6  10        2.37        1.81      8.95 o
 -12   6  10        0.49        0.15     13.88 o
 -11   6  10        1.12        1.35     15.58 o
 -10   6  10        8.21       11.17     15.42 o
  -9   6  10        1.11       -0.89     14.71 o
  -8   6  10        0.01       -2.33     14.87 o
  -7   6  10        4.52        3.45      8.20 o
  -6   6  10        5.43        9.57      7.97 o
  -5   6  10       10.23       18.96      8.40 o
  -4   6  10       17.74       36.75     14.91 o
  -3   6  10       20.27       24.28      8.69 o
  -2   6  10        7.13       12.54      9.96 o
  -1   6  10       53.91       57.34     19.00 o
   0   6  10        8.54        6.85      6.67 o
   1   6  10        8.53        7.08      6.94 o
   2   6  10        0.83        6.06      7.56 o
   3   6  10        6.20        3.58      7.94 o
   4   6  10        1.29        0.51      7.41 o
   5   6  10       17.94       24.67      8.55 o
   6   6  10        3.85        0.95      7.93 o
   7   6  10        3.52        1.95      7.92 o
   8   6  10        0.62       -0.26     11.10 o
   9   6  10        6.89        9.13      9.35 o
 -23   0  11        0.45        1.32     15.32 o
 -21   0  11       27.59       27.31     14.59 o
 -19   0  11       71.25       69.88     14.27 o
 -17   0  11      204.37      160.20     14.12 o
 -15   0  11        8.49        7.47     10.75 o
 -13   0  11       81.20       66.93     10.78 o
 -11   0  11      101.65       81.62     10.56 o
  -9   0  11      376.53      398.00      8.47 o
  -7   0  11      700.64      714.64     13.73 o
  -5   0  11     1896.74     1889.47     19.61 o
  -3   0  11       71.65       88.17      6.86 o
  -1   0  11     1454.68     1539.16     17.34 o
   1   0  11    11318.42    11777.06     46.82 o
   3   0  11        9.95       42.33      8.00 o
   5   0  11      402.80      426.37     12.61 o
   7   0  11     1116.66     1179.45     19.35 o
   9   0  11       23.61       23.54      7.73 o
  11   0  11      189.45      168.12     16.71 o
  13   0  11      200.78      218.30     17.81 o
  15   0  11       16.90       20.04     17.19 o
  17   0  11       10.62        1.24     17.29 o
  19   0  11       42.79       31.69     19.12 o
 -26   1  11        1.03       -2.57     15.99 o
 -25   1  11        6.94        2.04     12.54 o
 -24   1  11       12.39        9.05     12.39 o
 -23   1  11      120.95      129.15     12.94 o
 -22   1  11      101.41       93.87     11.69 o
 -21   1  11        9.81       18.83     10.77 o
 -20   1  11        0.01        3.02     10.35 o
 -19   1  11        6.38        8.14      9.35 o
 -18   1  11        0.06        6.94      9.53 o
 -17   1  11       20.47       15.83      8.77 o
 -16   1  11        0.53       15.19      8.31 o
 -15   1  11      143.19      147.59     22.44 o
 -14   1  11       11.84       25.33     14.83 o
 -13   1  11      266.99      236.21     10.72 o
 -12   1  11       86.93       84.36     11.06 o
 -11   1  11      895.08      872.94     13.74 o
 -10   1  11       31.67       36.50      5.01 o
  -9   1  11      240.38      234.16      7.18 o
  -8   1  11     3177.64     3158.69     28.09 o
  -7   1  11     3063.68     3269.95     74.07 o
  -6   1  11       33.66       36.33      5.10 o
  -5   1  11       46.63       39.36      5.08 o
  -4   1  11      300.96      366.44      8.02 o
  -3   1  11     1873.64     1949.08     24.13 o
  -2   1  11      854.63      906.52      9.85 o
  -1   1  11        7.60        3.05      8.18 o
   0   1  11     4686.96     4713.70     62.70 o
   1   1  11     2233.30     2524.24     12.30 o
   2   1  11     4436.35     4732.58     30.85 o
   4   1  11      160.93      163.59      4.21 o
   5   1  11       48.85       65.02      5.66 o
   6   1  11       12.69       13.29      4.72 o
   7   1  11      417.87      391.57     10.18 o
   8   1  11       10.60        8.87      5.34 o
   9   1  11      434.47      400.05      9.12 o
  10   1  11      412.16      400.09      9.15 o
  11   1  11       13.60       25.04      6.83 o
  12   1  11      265.50      295.41     15.65 o
  13   1  11        1.25        1.42     16.29 o
  14   1  11      145.13      119.85     12.00 o
  15   1  11       15.34       -0.76     11.98 o
  16   1  11       26.58       24.65     11.83 o
  18   1  11        0.10       15.52     17.08 o
  19   1  11        3.97       -1.75     14.74 o
  20   1  11        2.16       13.23     17.29 o
 -25   2  11       10.51       17.83     10.85 o
 -24   2  11       51.50       53.05     11.71 o
 -23   2  11        2.12        5.05     11.08 o
 -22   2  11        2.48        7.35     10.31 o
 -21   2  11       51.00       52.51     10.42 o
 -20   2  11       57.86       53.49      9.70 o
 -19   2  11      155.48      153.88     11.05 o
 -18   2  11       75.53       77.69     15.84 o
 -17   2  11      134.03      177.99     13.88 o
 -16   2  11       10.88       65.35     38.42 o
 -15   2  11     1344.94     1403.96     24.68 o
 -14   2  11       63.53       58.79      7.79 o
 -13   2  11      344.27      362.56     21.07 o
 -12   2  11       24.85       27.86      5.77 o
 -11   2  11       24.33       16.74      7.31 o
 -10   2  11        0.17       -1.45      4.81 o
  -9   2  11        5.13       18.74      9.38 o
  -8   2  11      112.35      123.86      5.44 o
  -7   2  11      192.42      349.13    173.42 o
  -6   2  11      606.73      665.71     14.69 o
  -5   2  11      908.99      961.11     16.30 o
  -4   2  11      194.63      195.24      5.07 o
  -3   2  11       88.23       89.79      4.67 o
  -2   2  11      115.68      219.79      6.38 o
  -1   2  11      457.07      517.03      9.52 o
   0   2  11     1085.37     1172.05      9.79 o
   1   2  11       29.11       26.99      3.23 o
   2   2  11       29.00       24.51      3.14 o
   3   2  11       98.66       90.29      3.76 o
   4   2  11       32.18       34.87      3.46 o
   5   2  11      415.43      406.75      5.22 o
   6   2  11        0.44        4.38      4.24 o
   7   2  11     1005.80     1072.42     23.62 o
   8   2  11      107.82      107.35      6.54 o
   9   2  11       42.04       48.59      5.79 o
  10   2  11      121.13      139.13      6.83 o
  11   2  11       16.68       18.44      6.11 o
  12   2  11        4.66       12.91      6.38 o
  13   2  11       30.93       19.76      7.48 o
  14   2  11        6.20       12.12      7.64 o
  15   2  11        4.52       15.05      7.15 o
  16   2  11       31.77       51.51      9.55 o
  17   2  11        0.03        5.91     13.97 o
  18   2  11        4.66       11.86     16.09 o
  19   2  11        0.79        1.15     17.40 o
 -24   3  11        0.68        1.78     18.75 o
 -23   3  11        2.47       -2.72     18.06 o
 -22   3  11       10.53        6.81     16.88 o
 -21   3  11        2.27        2.97     15.19 o
 -20   3  11        7.37        5.72     16.25 o
 -19   3  11       62.98       52.89      9.30 o
 -18   3  11       17.96       25.88      8.42 o
 -17   3  11       57.69       62.58      9.79 o
 -16   3  11      378.45      359.66     41.32 o
 -15   3  11       96.38       81.46      9.04 o
 -14   3  11      412.52      354.33      9.95 o
 -13   3  11       87.65       64.73      6.69 o
 -12   3  11       65.54       66.63      5.44 o
 -11   3  11       14.92       13.88      4.32 o
 -10   3  11       18.48       13.79      4.79 o
  -9   3  11       24.11       21.87      4.19 o
  -8   3  11      871.73      795.56     12.96 o
  -7   3  11       67.35       72.45      5.56 o
  -6   3  11       92.33      102.15      3.50 o
  -5   3  11      299.26      297.17      8.30 o
  -4   3  11      232.04      258.28      6.84 o
  -3   3  11       36.42       34.00      5.33 o
  -2   3  11      215.79      218.83      6.69 o
  -1   3  11        2.93        7.54      5.16 o
   0   3  11      104.52       84.08      3.26 o
   1   3  11       11.10        3.19      2.38 o
   2   3  11       30.51       26.85      3.91 o
   3   3  11       28.73       30.32      2.89 o
   4   3  11       88.56       91.94      6.28 o
   5   3  11      125.73      105.35      5.52 o
   6   3  11       96.86       85.48      7.55 o
   7   3  11        0.54        1.05      8.01 o
   8   3  11      672.00      699.56     12.71 o
   9   3  11       65.91       66.72      8.64 o
  10   3  11       37.33       37.38      8.22 o
  11   3  11       75.99       81.14      8.50 o
  12   3  11       28.21       31.09      8.13 o
  13   3  11       55.90       66.27      8.97 o
  14   3  11       30.07       27.59      8.86 o
  15   3  11        2.85       20.26      9.27 o
  16   3  11      101.14      108.85      9.96 o
  17   3  11       56.96       53.35      9.30 o
 -22   4  11       44.75       39.62     15.85 o
 -21   4  11       59.11       49.42     17.05 o
 -20   4  11      304.78      270.85     21.18 o
 -19   4  11        5.04       20.97     16.87 o
 -18   4  11        4.21        5.56     13.57 o
 -17   4  11       39.70       58.46     15.67 o
 -16   4  11       21.15       23.89     13.61 o
 -15   4  11      132.17      126.19     15.64 o
 -14   4  11       95.06       99.25     14.26 o
 -13   4  11       98.29       78.63     12.83 o
 -12   4  11       88.92       75.32      8.25 o
 -11   4  11       88.31       87.39      8.33 o
 -10   4  11      184.98      175.76      6.83 o
  -9   4  11       18.60       20.97      5.85 o
  -8   4  11       15.81       16.70      6.01 o
  -7   4  11       47.55       54.50      8.29 o
  -6   4  11      745.47      779.44     12.50 o
  -5   4  11      716.83      720.22     10.41 o
  -4   4  11      317.52      322.92      8.17 o
  -3   4  11       78.43       69.17      6.69 o
  -2   4  11       24.86       21.77      6.37 o
  -1   4  11      317.02      289.31      8.15 o
   0   4  11      249.72      248.48     10.17 o
   1   4  11       76.80       81.68      7.36 o
   2   4  11      680.03      666.74     18.49 o
   3   4  11      989.68     1029.41     16.85 o
   4   4  11      369.32      358.77     11.92 o
   5   4  11        2.49       -1.95     10.61 o
   6   4  11      118.02      106.73      8.33 o
   7   4  11       75.84       79.46      7.25 o
   8   4  11      294.06      285.97      9.71 o
   9   4  11       87.59       91.60      7.94 o
  10   4  11        7.57        7.13      6.91 o
  11   4  11        2.09        5.74      7.69 o
  12   4  11        7.27        7.69      8.42 o
  13   4  11       15.37       18.32      7.97 o
  14   4  11        0.20        5.88      9.62 o
  15   4  11        0.00        3.27      8.60 o
 -19   5  11        0.37        3.07     15.87 o
 -18   5  11        2.57        0.48     15.45 o
 -17   5  11        8.33        8.18     13.68 o
 -16   5  11        1.32        0.37     12.85 o
 -15   5  11        2.63       -1.48     13.63 o
 -14   5  11        0.97        0.16     11.45 o
 -13   5  11        0.57       -2.13     11.63 o
 -12   5  11       48.43       45.77      6.68 o
 -11   5  11        7.13       10.26      6.24 o
 -10   5  11        7.89       10.56      6.19 o
  -9   5  11       67.15       76.27      7.07 o
  -8   5  11        1.75        2.48      5.01 o
  -7   5  11       77.35       82.38      9.36 o
  -6   5  11       23.08       20.48      5.40 o
  -5   5  11        9.30       13.89      6.73 o
  -4   5  11      188.64      204.14      8.11 o
  -3   5  11      416.34      448.52     12.17 o
  -2   5  11       78.14      103.18      9.67 o
  -1   5  11      201.15      249.73     10.71 o
   0   5  11      261.10      253.19     11.80 o
   1   5  11      175.61      186.71      9.31 o
   2   5  11        1.05        6.33     12.75 o
   3   5  11        2.71        9.12     13.76 o
   4   5  11        0.08       10.54     14.24 o
   5   5  11       18.50       11.69      7.28 o
   6   5  11        0.73       10.02      9.53 o
   7   5  11       31.91       29.45     10.11 o
   8   5  11        0.00        0.41     10.15 o
   9   5  11       43.62       43.47     11.03 o
  10   5  11        6.90        0.72     15.50 o
  11   5  11        0.82        2.35     11.19 o
  12   5  11        3.44       13.86     15.44 o
 -14   6  11        6.62       18.20      9.96 o
 -13   6  11        0.23        5.70      9.61 o
 -12   6  11        6.52       -0.68      9.52 o
 -11   6  11        7.62       10.20      8.75 o
 -10   6  11       25.77       31.59      9.13 o
  -9   6  11        0.78        4.91     14.05 o
  -8   6  11        0.00        2.44     16.48 o
  -7   6  11        6.69        4.37      8.85 o
  -6   6  11       12.50       10.24      9.43 o
  -5   6  11        3.96        2.97      9.23 o
  -4   6  11       16.81       21.56      9.11 o
  -3   6  11        4.70       13.50      9.64 o
  -2   6  11       39.97       33.09      9.49 o
  -1   6  11        7.35        9.01      6.88 o
   0   6  11       46.89       46.78      7.80 o
   1   6  11       50.43       58.58      8.17 o
   2   6  11       30.56       32.76      7.76 o
   3   6  11        5.18        2.21      7.35 o
   4   6  11        1.45        0.09      6.90 o
   5   6  11        0.46        8.37     14.27 o
   6   6  11        0.27        2.12      8.09 o
   7   6  11        0.03       -2.07      8.18 o
   8   6  11        6.95        4.46     13.30 o
 -24   0  12       48.48       46.90     16.86 o
 -22   0  12       13.79       14.81     15.08 o
 -20   0  12        4.87        3.84     14.03 o
 -18   0  12       35.81       29.16     12.90 o
 -16   0  12      167.62      168.05     13.58 o
 -14   0  12        1.35        5.23     10.74 o
 -12   0  12     2578.94     2654.74     27.84 o
 -10   0  12     1988.70     1968.76     45.96 o
  -8   0  12      804.64      846.37     15.77 o
  -6   0  12     7096.62     6890.82     37.62 o
  -4   0  12       24.56       21.17      6.64 o
  -2   0  12       11.51       -1.65      7.13 o
   0   0  12      715.10      784.99     14.16 o
   2   0  12       12.90       72.06     84.31 o
   4   0  12       17.97       22.98      7.52 o
   6   0  12      145.97      180.66     11.16 o
   8   0  12      754.15      681.73     16.86 o
  10   0  12       70.71       62.65      8.74 o
  12   0  12        0.01        5.83      9.51 o
  14   0  12      221.18      211.32     11.76 o
  16   0  12       55.90       49.03     18.38 o
  18   0  12        6.71        5.34     18.33 o
 -26   1  12       15.52       19.51     12.92 o
 -24   1  12       22.27       11.62     12.48 o
 -23   1  12       14.73       23.17     15.37 o
 -22   1  12        0.28        3.95     14.84 o
 -21   1  12      159.00      152.82     11.74 o
 -20   1  12      100.75       94.05     14.47 o
 -19   1  12      192.72      202.29     11.59 o
 -18   1  12        1.63        7.04      8.86 o
 -17   1  12      424.99      386.36     11.74 o
 -16   1  12       18.60       18.51      8.23 o
 -15   1  12      108.73      104.85      8.65 o
 -14   1  12      125.60      110.15      9.59 o
 -13   1  12       46.28       46.37      7.08 o
 -12   1  12        8.61        5.10      6.19 o
 -11   1  12       12.96       12.90      5.26 o
 -10   1  12       98.60       95.84      5.81 o
  -9   1  12        0.04        0.79      5.37 o
  -8   1  12      773.46      840.35     11.37 o
  -7   1  12      157.21      138.69      6.81 o
  -6   1  12      487.25      524.39      8.80 o
  -5   1  12       20.67        8.75      5.27 o
  -4   1  12      126.99      137.64      9.34 o
  -3   1  12       58.16      198.27     78.88 o
  -2   1  12      101.02      110.30      5.72 o
  -1   1  12      596.43      555.62      8.91 o
   0   1  12      268.87      253.49      7.40 o
   1   1  12      550.78      573.99      7.69 o
   2   1  12       45.29       53.05      3.71 o
   3   1  12        0.39        0.65      2.85 o
   4   1  12      429.35      416.00      5.57 o
   5   1  12      245.07      254.71      7.77 o
   6   1  12       14.36       10.06      5.78 o
   7   1  12        3.20        9.24      5.46 o
   8   1  12      591.50      564.89      9.49 o
   9   1  12      841.55      765.64     23.92 o
  10   1  12        4.24        1.60      7.71 o
  11   1  12        2.11        6.77      9.76 o
  12   1  12        2.64       -2.14      8.32 o
  13   1  12       44.87       35.22      7.96 o
  14   1  12       14.89        9.41      7.64 o
  15   1  12       97.90       86.24      7.61 o
  16   1  12       55.06       54.34      8.59 o
  17   1  12        6.58        5.55      9.02 o
  18   1  12       21.66       14.06     11.17 o
  19   1  12        0.41        0.82      9.06 o
 -25   2  12        4.31        5.17     10.29 o
 -24   2  12        0.61        3.70     10.82 o
 -23   2  12        0.05        9.60     11.11 o
 -22   2  12        3.62       11.28     10.89 o
 -21   2  12       89.59       90.30     11.05 o
 -20   2  12      157.28      151.22     11.46 o
 -19   2  12      175.88      198.13     11.70 o
 -18   2  12      263.14      295.12     32.99 o
 -17   2  12      725.12      763.74     14.46 o
 -16   2  12        0.97       31.96     22.63 o
 -15   2  12      624.24      653.89     12.77 o
 -14   2  12       34.38       47.07     12.59 o
 -13   2  12        0.06       -4.18      8.17 o
 -12   2  12      104.10       99.92      5.87 o
 -11   2  12        3.81        8.65      5.17 o
 -10   2  12      166.81      153.86      6.20 o
  -9   2  12      226.66      206.01     13.41 o
  -8   2  12      170.77      210.52     26.42 o
  -7   2  12        6.36       12.98      9.26 o
  -6   2  12       99.31      127.49     10.16 o
  -5   2  12      416.03      347.93     15.91 o
  -4   2  12      761.75      913.27     10.70 o
  -3   2  12        1.18       54.86      6.97 o
  -2   2  12       74.25       62.21      6.29 o
  -1   2  12      534.33      599.30      6.45 o
   0   2  12        3.32        3.75      3.94 o
   1   2  12      167.20      156.91      6.44 o
   2   2  12       97.85       93.45      4.42 o
   3   2  12       34.23       35.81      3.52 o
   4   2  12        0.03        1.22      3.36 o
   5   2  12      310.17      358.90      7.04 o
   6   2  12       44.62       61.29      6.30 o
   7   2  12      781.07      740.40     11.19 o
   8   2  12       98.07      104.60      6.11 o
   9   2  12        0.09        1.78     13.34 o
  10   2  12       66.62       82.76      7.42 o
  11   2  12       17.91       19.72      7.21 o
  12   2  12      162.37      185.44     16.29 o
  13   2  12       16.44       22.03      6.47 o
  14   2  12      232.34      240.33      7.86 o
  15   2  12       79.80       93.95      8.07 o
  16   2  12        0.14        6.75     11.19 o
  17   2  12        0.62        1.19     11.45 o
  18   2  12        8.93        9.87     11.60 o
 -24   3  12        1.99       12.86     19.26 o
 -23   3  12       40.23       34.29     18.94 o
 -22   3  12       15.61       18.41     17.21 o
 -21   3  12       14.22        6.55     15.23 o
 -20   3  12        0.09       16.53     16.95 o
 -19   3  12      249.62      204.90     18.20 o
 -18   3  12       26.16       38.76     16.01 o
 -17   3  12        0.17       10.05      8.04 o
 -16   3  12        8.67       28.52      8.62 o
 -15   3  12        0.17       10.02      8.16 o
 -14   3  12      576.86      583.84     25.84 o
 -13   3  12      589.02      535.53      8.88 o
 -12   3  12      290.01      283.00      6.92 o
 -11   3  12      119.04      101.72      6.96 o
 -10   3  12      315.91      317.52      6.30 o
  -9   3  12       63.68       73.15      4.86 o
  -8   3  12      125.74      123.61      7.29 o
  -7   3  12     1040.17      973.77     17.06 o
  -6   3  12       14.75       16.20      3.28 o
  -5   3  12        0.01        5.10      6.34 o
  -4   3  12        2.60        7.08      5.16 o
  -3   3  12      487.90      511.69      8.54 o
  -2   3  12      126.74      143.04      6.52 o
  -1   3  12      173.87      168.68      5.97 o
   0   3  12      186.85      172.26      4.12 o
   1   3  12       99.54      134.07      4.71 o
   2   3  12        0.00        1.90      2.93 o
   3   3  12      302.21      305.74      9.20 o
   4   3  12       30.44       22.83      6.27 o
   5   3  12       43.40       25.86      6.83 o
   6   3  12        3.32       10.55      7.13 o
   7   3  12       20.27       67.82     10.84 o
   8   3  12      151.71      139.93      9.31 o
   9   3  12      374.75      384.74     10.78 o
  10   3  12      314.16      321.63     10.12 o
  11   3  12       57.07       70.95      8.42 o
  12   3  12      182.47      187.83     11.15 o
  13   3  12      273.09      300.84     11.04 o
  14   3  12      151.33      139.24      9.68 o
  15   3  12        5.06       14.06      8.64 o
  16   3  12       13.82       15.87      8.04 o
  17   3  12        6.16        8.59      8.74 o
 -22   4  12       32.74       18.01     15.33 o
 -21   4  12       48.46       37.63     16.84 o
 -20   4  12       71.29       75.90     18.87 o
 -19   4  12       84.84       82.88     17.43 o
 -18   4  12       17.27       15.67     14.27 o
 -17   4  12       35.22       26.29     15.86 o
 -16   4  12        4.10        5.07     13.05 o
 -15   4  12       76.25       92.37     14.81 o
 -14   4  12        5.89       14.89     13.90 o
 -13   4  12        8.02        8.11      7.95 o
 -12   4  12        0.02        2.97      9.49 o
 -11   4  12      113.14      105.06     11.58 o
 -10   4  12        0.02       10.40      7.37 o
  -9   4  12      449.31      419.72      8.97 o
  -8   4  12      688.12      594.38     73.93 o
  -7   4  12      779.98      780.91     11.19 o
  -6   4  12       56.02       65.19      8.13 o
  -5   4  12      221.06      214.07      7.77 o
  -4   4  12      112.22      100.95      7.00 o
  -3   4  12       45.44       41.90      6.58 o
  -2   4  12       60.53       54.45      6.89 o
  -1   4  12        1.54        4.26      6.44 o
   0   4  12      465.86      480.34     12.54 o
   1   4  12        7.47       16.31      7.23 o
   2   4  12      932.61      913.59     17.45 o
   3   4  12      240.80      270.60     13.27 o
   4   4  12        7.70        6.08      6.94 o
   5   4  12        7.52       16.51      7.71 o
   6   4  12       58.50       59.83     10.91 o
   7   4  12       16.57       21.30      7.10 o
   8   4  12       46.03       52.16      7.37 o
   9   4  12        0.07        3.84      7.22 o
  10   4  12       14.70       16.94      7.01 o
  11   4  12       61.62       59.82      9.10 o
  12   4  12        7.96        9.47      7.92 o
  13   4  12       46.60       44.62      8.94 o
  14   4  12       21.64       26.12      8.60 o
  15   4  12      141.84      159.49     12.15 o
 -19   5  12        0.88        5.00     16.01 o
 -18   5  12       12.71        9.24     15.30 o
 -17   5  12        0.78       -1.07     13.15 o
 -16   5  12        1.61        3.15     14.36 o
 -15   5  12        3.46        8.26     12.93 o
 -14   5  12        0.06       -4.23     13.12 o
 -12   5  12        7.21       12.10      6.41 o
 -11   5  12        6.71        6.34      6.25 o
 -10   5  12        0.38        3.79      4.78 o
  -9   5  12       29.75       28.05      5.13 o
  -8   5  12       12.07        8.06      4.97 o
  -7   5  12        2.89        4.82      5.00 o
  -6   5  12       12.10        8.29      6.56 o
  -5   5  12        8.68       14.09      7.09 o
  -4   5  12       41.29       45.72      7.52 o
  -3   5  12      113.04      105.25      8.13 o
  -2   5  12      518.74      623.79     27.17 o
  -1   5  12        0.25       38.94     13.24 o
   0   5  12      101.10       95.83      8.59 o
   1   5  12       29.91       14.14      7.89 o
   2   5  12       21.88       19.78      7.93 o
   4   5  12       27.48       28.31      7.60 o
   5   5  12       10.88        9.31      8.55 o
   6   5  12       11.16        6.76     12.30 o
   7   5  12       10.85        4.39      9.69 o
   8   5  12        0.20        0.62     15.43 o
   9   5  12       13.76       11.00     10.39 o
  10   5  12        3.11       -0.90     10.57 o
  11   5  12       14.91       12.04     12.14 o
  12   5  12        0.01       11.52     16.53 o
 -14   6  12        3.22        1.67      9.22 o
 -13   6  12       15.95       20.46     10.41 o
 -12   6  12        1.62        5.03      9.51 o
 -11   6  12       64.87       53.63     10.38 o
 -10   6  12        4.10        2.76      8.97 o
  -9   6  12        0.14       -0.36      8.91 o
  -8   6  12        1.00        0.91      6.50 o
  -7   6  12       29.88       29.73      8.92 o
  -6   6  12       21.52       27.53     11.94 o
  -5   6  12       75.74       78.95     20.55 o
  -4   6  12        2.28       12.74     16.18 o
  -3   6  12        1.19        2.52     10.04 o
  -2   6  12        5.64        9.68      9.02 o
  -1   6  12      210.93      200.72      9.27 o
   0   6  12        6.99        4.82      8.38 o
   1   6  12       13.17       18.27      7.55 o
   2   6  12        1.08        0.02     10.90 o
   3   6  12        0.47        0.55      8.46 o
   4   6  12        4.71        0.20      7.10 o
   5   6  12        1.21        2.08      9.57 o
   6   6  12       11.24        9.34      8.40 o
   7   6  12       10.93        2.03     10.12 o
 -25   0  13        0.75        2.26     17.97 o
 -23   0  13        0.05        0.20     15.00 o
 -21   0  13       85.56       83.98     16.47 o
 -17   0  13       11.58       -1.86     13.03 o
 -15   0  13       12.71       11.70     10.69 o
 -13   0  13      186.73      175.03     12.18 o
 -11   0  13       88.50       96.58     11.15 o
  -9   0  13     1057.36     1084.82     17.99 o
  -7   0  13      388.26      454.01     13.03 o
  -5   0  13     1377.31     1309.23     18.30 o
  -3   0  13       69.77       69.21      7.65 o
  -1   0  13      376.20      444.30     12.04 o
   1   0  13        0.05       25.01      8.17 o
   3   0  13        2.07        6.05      8.21 o
   5   0  13     1507.33     1480.93     21.72 o
   7   0  13      631.64      634.80     16.99 o
  11   0  13        0.03        0.06     11.67 o
  13   0  13       66.95       64.76     10.76 o
  15   0  13      186.61      162.30     11.97 o
  17   0  13       12.45        4.75     10.78 o
 -26   1  13       33.52       25.30     13.08 o
 -25   1  13        0.84        2.11     12.58 o
 -24   1  13        1.41        2.63     12.54 o
 -23   1  13        5.84       10.28     11.78 o
 -22   1  13        1.48        0.10     10.06 o
 -21   1  13       45.45       61.31     11.25 o
 -20   1  13       30.00       25.26     14.55 o
 -19   1  13       14.04       16.85      9.80 o
 -18   1  13        0.07        2.47      9.43 o
 -17   1  13        7.65       17.80     10.01 o
 -16   1  13      210.99      219.06     10.51 o
 -15   1  13       61.71       68.56      8.57 o
 -14   1  13       29.22       34.19      7.63 o
 -13   1  13       17.42       13.66      7.03 o
 -12   1  13       14.52       10.37      5.65 o
 -11   1  13        0.35        3.68      5.29 o
 -10   1  13      435.70      460.73     18.01 o
  -9   1  13      201.53      180.55     10.90 o
  -8   1  13       22.08       19.46      6.20 o
  -7   1  13     2157.48     2287.94     16.91 o
  -6   1  13     2984.57     3145.74     36.99 o
  -5   1  13      334.82      359.76     12.65 o
  -4   1  13        6.34       23.40     10.99 o
  -3   1  13     1068.46     1033.11     18.27 o
  -2   1  13      264.50      211.69      7.01 o
  -1   1  13     1115.96     1123.15     11.98 o
   0   1  13      108.68      108.11      4.35 o
   1   1  13      565.44      581.23      9.47 o
   2   1  13      299.51      303.64      5.22 o
   3   1  13       18.57       18.11      3.27 o
   4   1  13       32.10       29.93      3.30 o
   5   1  13        5.41       18.07      7.82 o
   6   1  13       21.65       32.58      6.35 o
   7   1  13      267.06      268.69      9.29 o
   8   1  13      103.33       79.94      8.11 o
   9   1  13      102.49       95.54      7.33 o
  10   1  13        0.06       -3.14      9.90 o
  11   1  13       34.66       32.61      7.55 o
  12   1  13      223.78      203.96     10.77 o
  13   1  13       75.24       53.55      8.13 o
  14   1  13        8.08       10.68      7.35 o
  15   1  13        0.16       -0.20      8.02 o
  16   1  13       10.51       13.19      7.61 o
  17   1  13        9.64        6.79      7.67 o
  18   1  13       36.35       43.18      8.31 o
 -25   2  13        0.05       -1.40     10.47 o
 -24   2  13        5.31        5.38     10.37 o
 -23   2  13        1.45       -1.04     10.69 o
 -22   2  13        2.44       13.22     13.43 o
 -21   2  13        2.94        3.57     10.05 o
 -20   2  13       39.62       45.71     10.47 o
 -19   2  13       23.18       30.56     10.50 o
 -18   2  13       46.86       91.84     28.30 o
 -17   2  13      855.48      955.97     33.05 o
 -16   2  13       73.20      100.35     33.73 o
 -15   2  13        0.01       18.48     19.33 o
 -14   2  13       58.32       35.31      8.40 o
 -13   2  13       43.04       41.43      5.96 o
 -12   2  13      105.29       94.09      5.91 o
 -11   2  13       66.01       62.30      5.36 o
 -10   2  13      452.82      474.32      8.99 o
  -9   2  13       74.86       87.05      6.15 o
  -8   2  13      473.17      496.75      8.46 o
  -7   2  13        0.21        0.17      8.31 o
  -6   2  13       19.25       18.51      5.53 o
  -5   2  13      161.24      179.86     14.37 o
  -4   2  13     1534.05     1693.24     19.64 o
  -3   2  13     2446.20     2430.84     62.08 o
  -2   2  13       45.37       45.15      5.29 o
  -1   2  13      308.93      299.98      7.07 o
   0   2  13      435.67      467.68      7.24 o
   1   2  13       70.99       65.82      6.82 o
   2   2  13        5.63        8.00      3.33 o
   3   2  13        0.00        1.64      3.64 o
   4   2  13        6.66       18.63      4.24 o
   5   2  13      213.36      206.97      8.13 o
   6   2  13      102.09      101.07      6.50 o
   7   2  13      178.68      156.70      8.38 o
   8   2  13      191.39      181.00      6.81 o
   9   2  13      100.44       92.96      9.07 o
  10   2  13       20.44       39.77      6.44 o
  11   2  13      202.27      282.01     17.69 o
  12   2  13      261.65      241.14      9.05 o
  13   2  13       74.15       78.07      7.69 o
  14   2  13       19.86       27.69      7.03 o
  15   2  13        1.04       -2.93      9.85 o
  16   2  13        0.02        0.46     11.18 o
  17   2  13        9.55        3.58     11.74 o
 -24   3  13        0.01       16.90     18.87 o
 -22   3  13       68.32       63.09     18.75 o
 -21   3  13       13.90       17.76     15.57 o
 -20   3  13        0.41        3.59     17.13 o
 -19   3  13       25.08       32.15     15.81 o
 -18   3  13        0.25       -1.81     15.98 o
 -17   3  13       19.24       37.43     14.77 o
 -16   3  13      756.82      739.60     22.89 o
 -15   3  13      616.56      611.92     22.56 o
 -14   3  13      744.94      742.89     12.90 o
 -13   3  13      417.43      402.14      8.48 o
 -12   3  13       27.70       21.85      5.58 o
 -11   3  13      307.14      293.30      7.85 o
 -10   3  13      299.66      273.32      6.97 o
  -9   3  13      216.50      249.89      7.62 o
  -8   3  13      215.64      211.57      7.47 o
  -7   3  13       12.68       16.60      6.15 o
  -6   3  13      235.74      258.71     13.28 o
  -5   3  13       27.53       19.27      6.42 o
  -4   3  13       11.83       20.27      5.55 o
  -3   3  13        0.00       10.64      5.48 o
  -2   3  13       17.40       24.40      5.56 o
  -1   3  13       27.90       18.05      3.37 o
   0   3  13      310.69      310.06      5.29 o
   1   3  13      122.69      110.45      4.17 o
   2   3  13       24.87       32.98      6.98 o
   3   3  13       21.66       10.44      6.26 o
   4   3  13      117.43      140.81      7.60 o
   5   3  13      663.37      666.70     12.71 o
   6   3  13        1.96       25.41     19.28 o
   7   3  13      738.51      707.15     16.17 o
   8   3  13      383.28      408.93     14.36 o
   9   3  13        0.03        5.04      7.77 o
  10   3  13      241.21      266.99     11.62 o
  11   3  13       53.05       77.22      8.87 o
  12   3  13       87.59      100.86      9.31 o
  13   3  13      148.69      143.66      9.57 o
  14   3  13       55.49       73.55      9.20 o
  15   3  13       34.75       50.21      9.14 o
  16   3  13       46.23       50.72      9.39 o
 -21   4  13        2.41       10.97     15.16 o
 -20   4  13       15.25       46.11     18.31 o
 -19   4  13       87.90      102.15     18.54 o
 -18   4  13        5.52       15.00     14.68 o
 -17   4  13       42.58       32.49     16.12 o
 -16   4  13       74.75      105.11     15.49 o
 -15   4  13      108.86      106.84     14.29 o
 -14   4  13       42.91       37.65     14.35 o
 -13   4  13       40.17       40.81      8.41 o
 -12   4  13       82.12       82.26      8.74 o
 -11   4  13       54.26       45.65      9.10 o
 -10   4  13      397.24      353.00     11.27 o
  -9   4  13      633.06      597.27     19.58 o
  -8   4  13     2121.78     2041.60     50.53 o
  -7   4  13      518.35      528.96     10.25 o
  -6   4  13        3.43        9.30      8.46 o
  -5   4  13       10.70        5.46      6.54 o
  -4   4  13       85.15       79.91      7.17 o
  -3   4  13        0.74        1.59      8.44 o
  -2   4  13        3.05        2.05      6.63 o
  -1   4  13      195.67      209.53      8.43 o
   0   4  13       51.31       47.90      7.00 o
   1   4  13        0.08        3.55      7.02 o
   2   4  13        0.00       10.54      7.32 o
   3   4  13        0.59        5.15      7.48 o
   4   4  13      324.40      308.51      9.78 o
   5   4  13       10.59       15.65      7.25 o
   6   4  13      412.37      401.46     14.34 o
   7   4  13       33.08       28.45     11.10 o
   8   4  13        5.91        1.18     10.38 o
   9   4  13       60.74       48.64      7.37 o
  10   4  13       10.70        6.80      7.18 o
  11   4  13        2.62        0.70      7.95 o
  12   4  13       10.59       21.99      8.30 o
  13   4  13       17.63       28.48      8.52 o
  14   4  13        5.50        4.07      8.62 o
 -18   5  13        1.37        5.68     15.80 o
 -17   5  13       13.40        8.01     13.40 o
 -15   5  13       12.89       12.02     12.14 o
 -14   5  13        4.10        0.91     13.60 o
 -13   5  13        0.28        5.93      7.27 o
 -12   5  13       49.74       44.79      7.62 o
 -11   5  13        1.60        7.54      6.40 o
 -10   5  13       12.60       16.75      5.00 o
  -9   5  13        2.00        4.60      5.10 o
  -8   5  13       31.35       27.45      5.28 o
  -7   5  13        7.94       12.33      6.60 o
  -6   5  13       56.31       58.54      6.94 o
  -5   5  13        0.80        3.98      6.69 o
  -4   5  13       35.81       53.17      7.43 o
  -3   5  13       46.30       75.29      8.37 o
  -2   5  13      802.61      851.13     15.72 o
  -1   5  13      301.87      324.21     10.12 o
   0   5  13        3.92       14.98      8.09 o
   1   5  13        2.57       -3.03     12.91 o
   2   5  13       65.39       51.37      8.02 o
   3   5  13        3.82       -1.59      9.32 o
   4   5  13       47.76       38.50      8.35 o
   5   5  13        7.41        1.47      7.85 o
   6   5  13        2.55       -0.96      9.96 o
   7   5  13       22.01       13.17     11.49 o
   8   5  13        9.74       10.97      9.97 o
   9   5  13       23.34       28.65     12.22 o
  10   5  13        3.60       -1.20     11.21 o
  11   5  13        7.25        9.27     11.41 o
 -13   6  13        0.88        5.22      9.91 o
 -12   6  13       15.39       29.39      9.88 o
 -11   6  13        0.06        0.51     10.18 o
 -10   6  13        0.05        4.79     14.26 o
  -9   6  13       62.71       76.82     11.99 o
  -8   6  13        1.80        3.86      6.25 o
  -7   6  13        8.21       28.85      7.63 o
  -6   6  13      104.72      114.95      8.68 o
  -5   6  13       36.56       55.59     12.89 o
  -4   6  13      140.11      142.26     24.84 o
  -3   6  13       27.81       38.67      8.07 o
  -2   6  13        6.35        5.98      7.84 o
  -1   6  13       10.74        9.84      7.79 o
   0   6  13        0.00        6.54      9.15 o
   1   6  13        7.32        5.71      7.65 o
   2   6  13        0.00       -2.37      7.86 o
   3   6  13        0.02        1.09      7.72 o
   4   6  13        3.76        4.51      7.68 o
   5   6  13        0.50       -2.18      8.71 o
 -26   0  14        1.01        1.68     19.30 o
 -24   0  14       23.09       22.45     17.70 o
 -22   0  14      139.29      157.89     18.40 o
 -20   0  14       20.89       16.47     14.69 o
 -18   0  14       23.73       11.03     12.73 o
 -16   0  14      178.27      166.36     13.54 o
 -14   0  14       94.94      101.52     11.83 o
 -12   0  14      961.07      838.85     18.27 o
 -10   0  14      323.76      345.73     12.93 o
  -8   0  14       84.22      111.24     10.04 o
  -6   0  14      218.10      250.49     11.09 o
  -4   0  14      113.56      130.62      9.55 o
  -2   0  14      728.87      794.55     15.16 o
   0   0  14      782.78      815.97     15.77 o
   2   0  14     3049.78     2931.97     66.59 o
   4   0  14      679.46      576.45     15.39 o
   6   0  14       64.79       47.85     10.04 o
   8   0  14      117.87      109.87     11.65 o
  10   0  14       88.32       91.41     12.36 o
  12   0  14        2.65        1.31     12.71 o
  14   0  14       22.34       20.09     14.12 o
  16   0  14        0.10       -0.92     11.04 o
  18   0  14        1.84        2.35     10.10 o
 -26   1  14       36.28       46.02     12.64 o
 -25   1  14        0.34        0.24     12.61 o
 -24   1  14       38.59       35.76     13.13 o
 -23   1  14       21.74       28.90     12.09 o
 -22   1  14        0.18       -0.14     10.25 o
 -21   1  14        2.88       11.16     11.20 o
 -20   1  14       36.49       30.44      9.98 o
 -19   1  14        0.12       -2.35     10.09 o
 -18   1  14        3.31        0.42      9.48 o
 -17   1  14      353.34      365.97     27.80 o
 -16   1  14       11.79       28.83      9.40 o
 -15   1  14        0.21        5.08      7.96 o
 -14   1  14        8.11        9.05      7.73 o
 -13   1  14        3.75        6.75      6.99 o
 -12   1  14       39.57       30.39      5.96 o
 -11   1  14       46.19       59.37      5.84 o
 -10   1  14      928.83      879.97     13.57 o
  -9   1  14       17.45       21.87      6.26 o
  -8   1  14        1.15        4.42      5.76 o
  -7   1  14      451.55      475.42      9.74 o
  -6   1  14     1185.20     1219.13     13.22 o
  -5   1  14      938.84     1014.79     23.85 o
  -4   1  14     2012.70     2010.78     47.07 o
  -3   1  14     1271.91     1296.86     13.20 o
  -2   1  14      226.44      231.19      7.56 o
  -1   1  14      163.39      222.09      7.71 o
   0   1  14      159.93      174.63      5.75 o
   1   1  14      163.39      218.56      5.05 o
   2   1  14      729.70      690.96      7.25 o
   3   1  14      268.84      270.65      8.42 o
   4   1  14      119.96      119.70      6.43 o
   5   1  14       61.03       59.21      6.92 o
   6   1  14       13.64       14.72      7.06 o
   7   1  14       59.99       54.90      8.05 o
   8   1  14        5.19       -1.39     10.27 o
   9   1  14       70.16       77.40      8.77 o
  10   1  14      104.21      114.82      9.67 o
  11   1  14      655.34      632.20     19.21 o
  12   1  14      217.60      185.89      9.74 o
  13   1  14      167.29      154.31      8.92 o
  14   1  14       23.64       21.88      7.90 o
  15   1  14        0.96        1.62      7.39 o
  16   1  14        3.33       -3.64     15.27 o
  17   1  14       17.71       11.74      8.45 o
  18   1  14        1.33        4.50      8.99 o
 -25   2  14        1.34        0.12     11.14 o
 -24   2  14        1.21        0.53     13.51 o
 -23   2  14        4.49        2.11     10.02 o
 -22   2  14       15.54       17.10     14.91 o
 -21   2  14       20.37       24.92     10.30 o
 -20   2  14        2.57        4.54     16.97 o
 -19   2  14        6.21        9.82      9.90 o
 -18   2  14       30.19       36.27     12.15 o
 -17   2  14      261.41      295.11     39.54 o
 -16   2  14       15.99       17.02     16.15 o
 -15   2  14       23.51       16.62      8.44 o
 -14   2  14       58.29       34.99      8.06 o
 -13   2  14       42.69       47.72      6.00 o
 -12   2  14      251.72      262.80      7.19 o
 -11   2  14       47.48       50.16      5.43 o
 -10   2  14        5.08        3.62      5.49 o
  -9   2  14        1.55        0.65      5.31 o
  -8   2  14       17.68       12.10      9.78 o
  -7   2  14      183.09      189.51     11.47 o
  -6   2  14       74.80       85.36      6.35 o
  -5   2  14     2446.13     2413.70     22.10 o
  -4   2  14       29.22       47.39      6.08 o
  -3   2  14      221.11      247.27      7.58 o
  -2   2  14      622.95      616.69      9.70 o
  -1   2  14       26.16       37.85      4.36 o
   0   2  14        7.16       13.46      4.53 o
   1   2  14      361.68      334.06      8.05 o
   2   2  14        2.24        7.32      4.23 o
   3   2  14       33.98       35.33      5.39 o
   4   2  14      526.00      512.35     12.95 o
   5   2  14       74.32       94.13      6.62 o
   6   2  14       13.18       16.55      6.30 o
   7   2  14      382.07      380.16      9.02 o
   8   2  14      334.43      329.86     13.56 o
   9   2  14       10.54       19.96      9.27 o
  10   2  14       85.23       90.90     13.03 o
  11   2  14      251.23      248.73     11.75 o
  12   2  14       89.23       88.06      7.79 o
  13   2  14       49.84       40.90      7.20 o
  14   2  14       10.65        8.27     11.33 o
  15   2  14        0.60        2.93     13.33 o
  16   2  14        0.92       -0.54     10.67 o
  17   2  14        0.21        2.60     14.45 o
 -23   3  14        1.22        6.20     18.50 o
 -22   3  14        6.04       21.12     18.58 o
 -21   3  14        0.09       10.24     15.36 o
 -20   3  14       79.83       94.61     18.63 o
 -19   3  14       35.74       16.49     15.83 o
 -18   3  14        3.62       12.79     16.21 o
 -17   3  14       85.61       85.69     15.57 o
 -16   3  14        1.97        0.16     15.02 o
 -14   3  14        0.80        7.52     12.60 o
 -13   3  14       19.42       17.16     14.36 o
 -12   3  14        2.55        6.61     12.02 o
 -11   3  14      124.68      129.21      6.30 o
 -10   3  14      586.92      608.10     29.04 o
  -9   3  14      245.95      234.12      8.06 o
  -8   3  14       18.69       24.62      4.80 o
  -7   3  14        5.35        0.05      4.35 o
  -6   3  14      120.42      125.28     13.98 o
  -5   3  14       57.99       86.26     14.73 o
  -4   3  14       56.70       57.16      6.00 o
  -3   3  14        2.35        3.91      5.67 o
  -2   3  14       13.22       20.10      3.67 o
  -1   3  14        0.21        6.60      3.55 o
   0   3  14       12.82       18.81      3.77 o
   1   3  14      128.37      148.47      8.22 o
   2   3  14        1.47        4.72      6.06 o
   3   3  14      972.30     1002.64     14.42 o
   4   3  14        0.21       20.95      9.99 o
   5   3  14      758.06      756.15     11.56 o
   6   3  14        0.05        5.61     16.38 o
   7   3  14       38.81       38.80     11.42 o
   8   3  14       41.77       43.55     11.12 o
   9   3  14        2.95       17.04     10.88 o
  10   3  14       64.38       80.28      8.80 o
  11   3  14       64.70       79.91     10.34 o
  12   3  14       12.39       23.77      9.60 o
  13   3  14        1.23       15.22      9.25 o
  14   3  14        1.59        8.83      9.16 o
  15   3  14       50.88       70.96      9.41 o
 -21   4  14        1.95       18.06     15.87 o
 -20   4  14       35.71       37.68     17.28 o
 -19   4  14      175.22      180.98     20.19 o
 -18   4  14        1.13       12.38     14.48 o
 -17   4  14        3.93        7.47     15.27 o
 -16   4  14        3.12       16.92     14.14 o
 -15   4  14       88.52       85.03     14.25 o
 -14   4  14       52.85       61.69      9.06 o
 -13   4  14       67.06       75.00      9.39 o
 -12   4  14       33.16       31.96      8.93 o
 -11   4  14      218.57      205.58     10.53 o
 -10   4  14       33.63       34.85      8.71 o
  -9   4  14      232.11      215.63     24.07 o
  -8   4  14      109.82      112.48      8.86 o
  -7   4  14       55.22       55.54      7.24 o
  -6   4  14       21.71       16.93      7.58 o
  -5   4  14        0.05        0.24      8.30 o
  -4   4  14      244.54      238.30      8.42 o
  -3   4  14       65.78       69.43      7.64 o
  -2   4  14        0.05        2.98      6.97 o
  -1   4  14      127.74      117.44      7.69 o
   0   4  14        6.58        2.88      7.09 o
   1   4  14       25.17       15.71      7.30 o
   2   4  14       78.59       74.75      7.73 o
   3   4  14      229.83      253.37      9.48 o
   4   4  14      333.73      349.22     10.34 o
   5   4  14       10.65       11.31      7.75 o
   6   4  14       43.34       42.25     11.19 o
   7   4  14       49.18       31.43     10.32 o
   8   4  14       34.53       29.97     11.50 o
   9   4  14       22.33       20.13     10.73 o
  10   4  14       14.42        8.67     10.20 o
  11   4  14        2.23        2.27      8.97 o
  12   4  14       24.01       35.34      8.73 o
  13   4  14        1.58       -1.17      9.99 o
 -18   5  14        5.19        4.79     16.54 o
 -17   5  14        1.56        5.76     13.45 o
 -16   5  14        2.85        4.37     14.42 o
 -15   5  14        6.60       23.67     13.16 o
 -14   5  14       12.11       23.44     14.40 o
 -13   5  14       21.77       21.41      8.07 o
 -12   5  14       43.99       36.56      9.04 o
 -11   5  14       65.55       57.29      7.39 o
 -10   5  14        0.17        4.66      5.31 o
  -9   5  14       11.93        9.49      5.42 o
  -8   5  14        8.22        6.31      5.61 o
  -7   5  14       56.38       46.76      6.91 o
  -6   5  14        8.86       10.26      6.87 o
  -5   5  14       52.35       49.45      7.90 o
  -4   5  14       37.67       40.57      7.54 o
  -3   5  14       65.18      111.21     10.54 o
  -2   5  14      272.00      278.90     10.43 o
  -1   5  14       91.09      112.35      8.26 o
   0   5  14       88.72       91.29      8.13 o
   1   5  14        0.70       -2.28      9.31 o
   2   5  14       12.00        7.31      7.96 o
   3   5  14       23.82       17.53      8.38 o
   4   5  14       53.54       64.51      8.50 o
   5   5  14       21.52       15.97      7.83 o
   6   5  14       76.42       72.93     11.98 o
   7   5  14       35.15       40.93     11.31 o
   8   5  14        0.00        2.38     11.00 o
   9   5  14       27.74       19.77     10.98 o
  10   5  14        0.94        2.58     12.12 o
 -12   6  14       17.52       17.01      9.58 o
 -11   6  14        0.00       -2.30     10.58 o
 -10   6  14        1.62        1.05     12.73 o
  -9   6  14        0.39       -2.14      9.55 o
  -8   6  14        2.25        8.68      6.99 o
  -7   6  14        1.28       20.80      8.03 o
  -6   6  14        0.57       23.78      8.08 o
  -5   6  14      191.01      214.29     31.65 o
  -4   6  14       12.70       17.11      7.84 o
  -3   6  14        2.88       -1.33      9.77 o
  -2   6  14        0.00       -1.36      7.70 o
  -1   6  14       13.30       21.21      7.78 o
   0   6  14       22.94       27.69      8.17 o
   1   6  14       22.87       26.38      7.56 o
   2   6  14       13.42        8.54      7.76 o
   3   6  14        8.24        4.26      7.23 o
   4   6  14        0.40        0.93      7.69 o
 -25   0  15       91.72       96.39     19.67 o
 -23   0  15       38.29       41.49     15.53 o
 -21   0  15       15.01        5.00     14.52 o
 -19   0  15       31.64       25.79     13.81 o
 -17   0  15      102.93       77.97     12.71 o
 -15   0  15        8.63        4.22     11.75 o
 -13   0  15      110.88      116.16     11.96 o
 -11   0  15     1954.39     1945.92     24.69 o
  -9   0  15      467.24      422.57     14.13 o
  -7   0  15       35.11       46.89      9.36 o
  -5   0  15       66.45       76.45      9.21 o
  -3   0  15       73.53       89.10      9.29 o
  -1   0  15      550.61      434.73     13.16 o
   1   0  15      277.20      234.86     45.58 o
   3   0  15        5.38        4.20      9.81 o
   5   0  15       44.68       42.30     10.29 o
   7   0  15      142.67       99.94     11.78 o
   9   0  15      209.89      189.70     14.53 o
  11   0  15       39.41       20.50     12.60 o
  13   0  15      505.17      440.49     19.70 o
  15   0  15        5.11        0.37     12.86 o
  17   0  15        3.12        5.74     14.79 o
 -26   1  15        9.41        9.91     12.52 o
 -25   1  15       39.79       42.60     12.42 o
 -24   1  15       60.35       56.76     13.20 o
 -23   1  15       89.55       92.47     13.06 o
 -22   1  15       20.52       32.58     10.63 o
 -21   1  15        1.67        6.91     11.24 o
 -20   1  15        9.95       11.51      9.76 o
 -19   1  15        2.81        2.50      9.54 o
 -18   1  15        6.99        7.09      9.94 o
 -17   1  15      501.22      567.79     13.91 o
 -16   1  15      333.06      313.93     11.36 o
 -15   1  15      163.87      164.15     14.21 o
 -14   1  15      213.24      192.52      9.56 o
 -13   1  15       42.65       46.95      6.46 o
 -12   1  15       95.82       95.99      6.40 o
 -11   1  15      289.15      265.28      8.79 o
 -10   1  15        3.38       10.58      6.60 o
  -9   1  15      114.63      104.26      7.19 o
  -8   1  15      330.85      361.00      9.04 o
  -7   1  15       71.43      105.19      7.40 o
  -6   1  15       20.06       15.78      6.10 o
  -5   1  15        1.19        3.13      5.90 o
  -4   1  15        4.03       16.22      8.80 o
  -3   1  15       17.03       17.28      5.85 o
  -2   1  15       50.62       52.13      6.24 o
  -1   1  15      747.40      814.54     11.59 o
   0   1  15      525.58      513.29      9.70 o
   1   1  15      274.23      297.61      5.83 o
   2   1  15      245.72      223.38      5.07 o
   3   1  15       99.39      108.79      4.81 o
   4   1  15      224.96      233.00      8.93 o
   6   1  15      499.48      454.24     11.33 o
   7   1  15       30.62       46.06      8.00 o
   8   1  15       10.93        7.70      8.03 o
   9   1  15      721.25      694.46     14.03 o
  10   1  15        6.81       -1.63      9.22 o
  11   1  15      104.76       75.26      9.52 o
  12   1  15        1.03       10.77     10.85 o
  13   1  15        0.13        1.79      8.35 o
  14   1  15       15.00       13.60      9.19 o
  15   1  15        0.09       -3.66     12.34 o
  16   1  15        1.36        0.25      8.06 o
  17   1  15        2.15        5.50      8.61 o
 -25   2  15        0.70        0.14     11.48 o
 -24   2  15        6.66        8.29     11.10 o
 -23   2  15       11.05       13.45     10.20 o
 -22   2  15       31.88       23.03     10.63 o
 -21   2  15        2.09        6.64     10.85 o
 -20   2  15      103.68      118.43     22.90 o
 -19   2  15      264.98      241.95     11.84 o
 -18   2  15      162.52      181.42     11.38 o
 -17   2  15        0.43        2.29      9.62 o
 -16   2  15      458.09      467.97     22.00 o
 -15   2  15       93.68       84.50     11.44 o
 -14   2  15       26.98       22.37      6.35 o
 -13   2  15      211.48      216.25      7.49 o
 -12   2  15       14.32       16.62      5.93 o
 -11   2  15       44.31       49.39      6.43 o
 -10   2  15        0.05       -1.63      5.67 o
  -9   2  15        8.57        9.06      5.54 o
  -8   2  15        5.15       18.63     10.17 o
  -7   2  15        0.51        7.27      5.85 o
  -6   2  15       30.05       32.62      7.07 o
  -5   2  15       94.44       91.27      6.61 o
  -4   2  15       56.89       59.02      6.22 o
  -3   2  15     2169.92     2305.85     17.44 o
  -2   2  15       49.73       58.60      4.82 o
  -1   2  15       89.81       73.63      4.73 o
   0   2  15       18.77       11.87      4.15 o
   1   2  15      115.92      111.02      8.21 o
   2   2  15       91.67       87.75      4.90 o
   3   2  15      776.16      715.78     12.52 o
   4   2  15       85.23       93.16      5.40 o
   5   2  15     1452.83     1470.23     16.21 o
   6   2  15      503.95      459.69     11.00 o
   7   2  15      524.54      505.98     11.68 o
   8   2  15      470.10      529.29     12.34 o
   9   2  15      124.05       87.65      9.07 o
  10   2  15        2.08        1.08      8.27 o
  11   2  15      119.29      109.14     10.12 o
  12   2  15        8.75        4.72      6.74 o
  13   2  15        0.39        2.52     14.49 o
  14   2  15        0.28        1.00     11.00 o
  15   2  15        3.10       -1.03     16.85 o
  16   2  15        0.78       -1.80     11.64 o
 -23   3  15        8.58       14.06     15.96 o
 -22   3  15        1.08       21.09     18.33 o
 -21   3  15       19.10       23.30     17.81 o
 -20   3  15      148.01      181.60     18.93 o
 -19   3  15        2.72        6.47     16.72 o
 -18   3  15        1.09       22.21     16.21 o
 -16   3  15       48.27       39.28     15.06 o
 -15   3  15      199.64      172.66     18.20 o
 -14   3  15      828.09      828.22     31.02 o
 -13   3  15      792.36      794.02     40.37 o
 -12   3  15       56.06       40.20      9.74 o
 -11   3  15       73.96       68.38     17.87 o
 -10   3  15      286.26      298.93     15.23 o
  -9   3  15      206.19      214.16     13.70 o
  -8   3  15      108.48       88.43     10.24 o
  -7   3  15       54.99       54.86     11.62 o
  -6   3  15        0.15       11.74     11.00 o
  -5   3  15      170.46      183.31     13.00 o
  -4   3  15      468.01      459.04     10.24 o
  -3   3  15       53.87       53.55      4.70 o
  -2   3  15       35.80       33.93      4.07 o
  -1   3  15       20.64       31.72      4.09 o
   0   3  15       89.29       76.75      8.08 o
   1   3  15      157.98      166.78     11.04 o
   2   3  15        1.78        7.93      6.76 o
   3   3  15       42.89       35.36      8.01 o
   4   3  15      437.46      412.14     20.33 o
   5   3  15       10.21       12.62      6.85 o
   6   3  15       38.82       33.79     19.51 o
   7   3  15        5.38       17.06     10.78 o
   8   3  15        0.57       14.33     11.18 o
   9   3  15       54.74       70.50     23.32 o
  10   3  15      416.21      464.86     15.65 o
  11   3  15      283.10      289.07     13.77 o
  12   3  15       61.28       70.42      9.34 o
  13   3  15       11.99       29.46      8.71 o
  14   3  15        3.41       20.89     10.14 o
 -20   4  15        0.76        5.99     15.36 o
 -19   4  15        9.22        1.59     17.99 o
 -18   4  15        3.06       -2.19     14.52 o
 -17   4  15       11.00       19.48     16.00 o
 -16   4  15       13.30       20.06     13.76 o
 -15   4  15       30.56       27.42     14.78 o
 -14   4  15       18.62       15.98      8.96 o
 -13   4  15        3.64        5.83      9.29 o
 -12   4  15       48.60       38.92      8.86 o
 -11   4  15        0.78       14.34      8.67 o
 -10   4  15        1.88        7.60      8.82 o
  -9   4  15       16.74       12.00     11.70 o
  -8   4  15        0.16       10.38     10.26 o
  -7   4  15      162.14      145.77      7.93 o
  -6   4  15       62.68       51.82      7.10 o
  -5   4  15        3.60        6.45      8.21 o
  -4   4  15        1.22       -0.23      6.98 o
  -3   4  15      370.90      357.80      9.53 o
  -2   4  15      158.08      174.22      8.61 o
  -1   4  15        8.35       10.49      7.38 o
   0   4  15       41.43       31.83      7.70 o
   1   4  15        3.15        4.27      7.03 o
   2   4  15        5.39       11.74      7.89 o
   3   4  15        0.93        0.92      7.42 o
   4   4  15       10.58       22.10      7.76 o
   5   4  15       90.66       97.79      8.07 o
   6   4  15        0.25        1.42      9.98 o
   7   4  15        0.19        0.77     11.28 o
   8   4  15        1.12        0.22     14.48 o
   9   4  15       17.37        7.63     11.70 o
  10   4  15        1.74        3.54     14.85 o
  11   4  15        4.22        3.19     12.28 o
  12   4  15        0.07       20.74     18.61 o
 -18   5  15       25.41       22.42     16.85 o
 -17   5  15       21.66       26.17     15.62 o
 -16   5  15       12.07       24.36     14.27 o
 -15   5  15       18.19       25.22     14.40 o
 -14   5  15        3.39        7.99      8.83 o
 -13   5  15       22.84       15.40      7.94 o
 -12   5  15       12.81       16.45      7.60 o
 -11   5  15       10.66       12.38      7.33 o
 -10   5  15       49.16       42.86      5.82 o
  -9   5  15       37.57       35.14      6.11 o
  -8   5  15        1.18        8.02      7.79 o
  -7   5  15       99.40      115.18      9.97 o
  -6   5  15      143.11      143.88      8.48 o
  -5   5  15        7.61       12.36      7.22 o
  -4   5  15        2.35       11.02      7.66 o
  -3   5  15      118.31      149.15      9.17 o
  -2   5  15       17.66       30.57      8.15 o
  -1   5  15       29.06       42.56      8.57 o
   0   5  15        2.47        6.58      7.69 o
   1   5  15       61.02       53.45      7.78 o
   2   5  15        1.40       -0.10      9.07 o
   3   5  15      100.40       91.45      8.54 o
   4   5  15       14.87       13.61      7.64 o
   5   5  15       12.01       12.63     11.32 o
   6   5  15       33.77       25.55     11.86 o
   7   5  15       34.07       27.42     10.29 o
   8   5  15        0.15        6.57     12.10 o
   9   5  15        0.90        4.25     11.70 o
 -11   6  15        0.25       -2.99     13.78 o
 -10   6  15        0.24       -0.75     14.31 o
  -9   6  15       17.46       31.69     10.75 o
  -8   6  15        3.52       23.99      7.97 o
  -7   6  15      122.80      170.00      9.33 o
  -6   6  15       24.45       52.39     11.28 o
  -5   6  15       19.44       37.91      8.37 o
  -4   6  15        0.17        6.43     12.92 o
  -3   6  15        1.31       -1.97     15.22 o
  -2   6  15        8.59       14.79      7.98 o
  -1   6  15        2.23        7.37      7.45 o
   0   6  15        2.21        2.51      7.28 o
   1   6  15       15.21       15.31      7.67 o
   2   6  15        5.72        3.80      7.31 o
   3   6  15        1.69       -1.75      7.62 o
 -26   0  16       51.95       56.04     16.83 o
 -24   0  16        2.64       12.68     18.29 o
 -22   0  16        8.41       10.62     15.81 o
 -20   0  16       12.23       12.65     15.56 o
 -18   0  16      101.31      143.62     14.65 o
 -16   0  16       98.38      111.98     14.19 o
 -14   0  16      210.66      191.52     14.36 o
 -12   0  16     3464.22     3500.71     98.24 o
 -10   0  16      532.10      503.08     15.49 o
  -8   0  16      111.29      120.65     11.17 o
  -6   0  16      949.26      857.10     17.41 o
  -4   0  16      311.31      254.75     11.39 o
  -2   0  16      395.82      404.25     13.69 o
   0   0  16      902.40      894.99     17.71 o
   2   0  16     1959.14     1860.38     25.23 o
   4   0  16      777.80      739.21     18.09 o
   6   0  16      168.94      171.72     13.08 o
   8   0  16       64.05       32.83     12.80 o
  10   0  16      175.70      194.45     15.93 o
  12   0  16        5.19        3.54     14.71 o
  14   0  16      249.22      241.93     16.41 o
 -24   1  16        8.43       13.68     12.15 o
 -23   1  16       43.20       69.31     12.96 o
 -22   1  16       10.13       13.50     10.87 o
 -21   1  16       33.09       52.05     11.69 o
 -20   1  16       49.46       62.50     10.66 o
 -19   1  16       10.29       17.30      9.73 o
 -18   1  16       82.28      102.30     11.27 o
 -17   1  16       52.31       69.10     10.16 o
 -16   1  16      361.73      379.01     17.16 o
 -15   1  16       55.28       52.69     11.15 o
 -14   1  16      192.66      187.28      9.96 o
 -13   1  16        2.88        0.49      6.30 o
 -12   1  16      201.08      206.33      7.48 o
 -11   1  16       90.70      100.54      7.59 o
 -10   1  16        1.73        2.70      6.71 o
  -9   1  16      206.12      211.26      9.63 o
  -8   1  16       10.16        6.46      6.59 o
  -7   1  16       56.93       64.71      7.08 o
  -6   1  16        5.78        7.63      6.28 o
  -5   1  16       82.17       83.95      6.97 o
  -4   1  16        3.33        3.48      6.07 o
  -3   1  16      403.42      425.03      9.52 o
  -2   1  16       21.93       25.71      6.27 o
  -1   1  16       72.37       64.55      6.74 o
   0   1  16       19.77       23.63      4.18 o
   1   1  16        7.37        5.64      3.89 o
   2   1  16      532.01      515.39      9.71 o
   3   1  16      452.97      423.50      7.53 o
   4   1  16       24.08        7.33      7.72 o
   5   1  16      269.77      236.66     10.01 o
   6   1  16      509.44      500.98     25.02 o
   7   1  16      104.84      106.02      9.36 o
   8   1  16       66.71       47.98      9.26 o
   9   1  16       20.75       26.27      9.63 o
  10   1  16      107.81       82.75      9.46 o
  11   1  16       10.76        4.47      8.70 o
  12   1  16       16.43       19.99      8.93 o
  13   1  16        0.01        1.14      9.48 o
  14   1  16        2.74        8.78      9.53 o
  15   1  16        0.37        0.44      8.73 o
  16   1  16        3.40        9.02      9.78 o
 -24   2  16        9.66       16.02     11.40 o
 -23   2  16        3.73        6.51     10.77 o
 -22   2  16       18.86       18.17     10.08 o
 -21   2  16       98.73      117.88     12.78 o
 -20   2  16      200.64      215.46     12.95 o
 -19   2  16      144.26      177.35     12.82 o
 -18   2  16      530.78      546.81     27.24 o
 -17   2  16       38.43       66.84     16.69 o
 -16   2  16      204.14      219.61     11.53 o
 -15   2  16      226.39      207.16     10.93 o
 -14   2  16        1.51        9.32      6.51 o
 -13   2  16       24.08       29.17      6.39 o
 -12   2  16       12.70       15.75      6.63 o
 -11   2  16       35.38       33.33      6.64 o
 -10   2  16        2.53        2.39      6.11 o
  -9   2  16        0.31        5.84     10.57 o
  -8   2  16        3.82        3.76     10.12 o
  -7   2  16       24.83       29.53      6.20 o
  -6   2  16        0.09        3.59      5.82 o
  -5   2  16      203.12      162.83      7.43 o
  -4   2  16        0.06       10.32      5.97 o
  -3   2  16       14.26       15.29      6.04 o
  -2   2  16       55.07       60.67      5.72 o
  -1   2  16      260.34      226.88      6.11 o
   0   2  16      430.04      413.50      7.20 o
   1   2  16      227.47      204.11      6.11 o
   2   2  16      471.64      497.27     13.04 o
   3   2  16        0.21        2.62      4.78 o
   4   2  16       68.46       70.20      5.80 o
   5   2  16      136.23      151.44     13.37 o
   6   2  16       20.40       18.08      7.95 o
   7   2  16        0.01       10.54      8.21 o
   8   2  16     1384.50     1306.14     17.33 o
   9   2  16       58.66       54.52      8.83 o
  10   2  16        0.83       -4.37     15.95 o
  12   2  16        2.72       -0.37     14.41 o
  13   2  16        1.59        1.53     14.62 o
  14   2  16        0.00       12.62     16.76 o
  15   2  16       13.33       25.29     14.61 o
 -23   3  16       52.60       44.39     18.13 o
 -22   3  16        0.83        3.27     15.71 o
 -21   3  16       68.94       60.92     19.41 o
 -20   3  16       15.39       31.40     15.75 o
 -19   3  16       98.53      110.79     18.33 o
 -18   3  16       13.85       30.65     14.92 o
 -17   3  16       11.33       10.56     14.81 o
 -16   3  16        4.89        5.05     15.84 o
 -15   3  16      143.80      146.11     12.00 o
 -14   3  16      599.11      635.00     15.53 o
 -13   3  16     1325.54     1291.03     18.57 o
 -12   3  16      318.84      311.40     21.11 o
 -11   3  16       62.87       79.34     12.49 o
 -10   3  16      204.00      223.95     14.52 o
  -9   3  16       60.71       68.85     12.97 o
  -8   3  16      187.99      161.25     13.80 o
  -7   3  16       87.84       71.73     11.65 o
  -6   3  16      123.17      112.74     12.49 o
  -5   3  16      252.45      264.49     14.88 o
  -4   3  16       10.29       15.15      7.53 o
  -3   3  16      655.89      679.08      8.92 o
  -2   3  16       63.04       70.62      4.79 o
  -1   3  16       14.35       20.67      6.65 o
   0   3  16       83.78       71.17      7.31 o
   1   3  16      743.48      754.11     11.38 o
   2   3  16      279.69      278.71     10.21 o
   3   3  16       42.57       33.03      8.01 o
   4   3  16      163.69      158.05      8.00 o
   5   3  16       14.83       14.42      6.38 o
   6   3  16        2.30        7.04     10.02 o
   7   3  16       27.12       22.19     13.50 o
   8   3  16       76.61       91.59     31.01 o
   9   3  16      182.06      213.59     14.45 o
  10   3  16      120.42      144.02     30.80 o
  11   3  16       96.69      119.37     16.41 o
  12   3  16       34.23       43.35     11.87 o
  13   3  16       41.11       39.95     15.66 o
  14   3  16       40.84       57.76     19.67 o
 -21   4  16        6.77       -0.79     18.38 o
 -20   4  16        1.93       -0.61     17.57 o
 -19   4  16        1.42       -1.85     15.24 o
 -18   4  16        1.74        2.97     16.21 o
 -17   4  16        9.59        5.74     14.73 o
 -16   4  16        0.77       -0.74     14.76 o
 -15   4  16        0.01        0.12     11.06 o
 -14   4  16      113.78      103.27     10.68 o
 -13   4  16        5.37        7.02     10.60 o
 -12   4  16        6.80        3.71      9.01 o
 -11   4  16      119.59       96.80      9.42 o
 -10   4  16        1.26        3.06     12.05 o
  -9   4  16       60.26       51.54     12.23 o
  -8   4  16       11.42       24.38     10.97 o
  -7   4  16       13.32       28.83      9.02 o
  -6   4  16        4.90       11.05      6.81 o
  -5   4  16      131.06      113.00      8.01 o
  -4   4  16       26.74       26.98      7.49 o
  -3   4  16       28.61       35.62      7.58 o
  -2   4  16       46.72       42.12      7.81 o
  -1   4  16       66.88       51.08      7.77 o
   0   4  16        9.67       13.90      7.71 o
   1   4  16       37.90       37.03      7.98 o
   2   4  16       28.63       33.29      7.94 o
   3   4  16      227.79      214.72      9.23 o
   4   4  16      132.35      118.60     10.28 o
   5   4  16       43.79       36.27      7.28 o
   6   4  16       39.56       42.52     11.90 o
   7   4  16       72.42       76.41     16.28 o
   8   4  16        0.02        5.98     11.53 o
   9   4  16        3.65        4.23     11.66 o
  10   4  16       13.62       36.01     17.69 o
  11   4  16       10.52       18.20     11.38 o
 -17   5  16       15.31       31.50     16.50 o
 -16   5  16        0.00        3.08     13.65 o
 -15   5  16       11.25       15.22     15.53 o
 -14   5  16        2.98        2.48      7.70 o
 -13   5  16       21.97       25.24      8.42 o
 -12   5  16       25.37       13.37      6.96 o
 -11   5  16        1.54       -0.25      7.17 o
 -10   5  16        5.30       12.43      7.34 o
  -9   5  16      110.99      115.35      7.35 o
  -8   5  16        3.69       11.96     10.82 o
  -7   5  16        0.41        8.01      8.95 o
  -6   5  16       25.38       27.81      7.84 o
  -5   5  16       14.70       18.55      7.78 o
  -4   5  16        0.01        8.30      7.67 o
  -3   5  16       46.31       41.58      8.32 o
  -2   5  16       41.89       58.08      8.26 o
  -1   5  16      116.06      117.30      8.78 o
   0   5  16       10.29       18.32      8.52 o
   1   5  16       40.24       48.08      8.17 o
   2   5  16        0.00        9.90      9.22 o
   3   5  16        0.77        7.94      7.81 o
   4   5  16       18.46       11.31      8.05 o
   5   5  16       18.80       19.64     12.10 o
   6   5  16       15.68       14.27     11.03 o
   7   5  16       26.43       29.55     11.48 o
   8   5  16        2.06       14.59     11.36 o
 -10   6  16        0.18        0.89     13.62 o
  -9   6  16        0.16        3.52     10.63 o
  -8   6  16      198.94      225.39     22.57 o
  -7   6  16       31.34       56.40      8.74 o
  -6   6  16      126.78      157.91      9.58 o
  -5   6  16       17.36       38.69      8.92 o
  -4   6  16        0.38        4.15      8.38 o
  -3   6  16        0.69        1.30      7.93 o
  -2   6  16        0.34        5.32      9.97 o
  -1   6  16        0.22        3.03      7.46 o
   0   6  16       28.83       34.58      7.92 o
   1   6  16        0.24        4.48      7.07 o
 -25   0  17       16.95       22.89     16.98 o
 -23   0  17        0.04        5.66     17.33 o
 -21   0  17        6.79       11.23     15.88 o
 -19   0  17      127.00      135.12     15.78 o
 -17   0  17      131.52      155.65     15.04 o
 -15   0  17      408.43      386.85     16.93 o
 -13   0  17        8.27       36.88     12.20 o
 -11   0  17      810.26      789.48     19.02 o
  -9   0  17       11.84        3.86     10.38 o
  -7   0  17      703.81      740.50     17.14 o
  -5   0  17      982.95      881.28     18.02 o
  -3   0  17       62.99       48.00      9.50 o
  -1   0  17      259.68      235.12     13.12 o
   1   0  17      337.28      326.77     14.47 o
   3   0  17      706.86      730.76     19.24 o
   5   0  17       12.58       39.30     12.69 o
   7   0  17      488.55      369.83     16.91 o
   9   0  17      263.46      219.63     15.67 o
  11   0  17      513.51      504.72     20.42 o
  13   0  17        9.55        2.28     12.64 o
  15   0  17       42.54       31.53     15.21 o
 -25   1  17       22.70       29.25     12.17 o
 -24   1  17       65.87       68.68     13.26 o
 -23   1  17      135.96      140.20     13.07 o
 -22   1  17       20.40       23.76     11.45 o
 -21   1  17        0.36        5.49     10.79 o
 -20   1  17        1.90       17.03     10.55 o
 -19   1  17        0.14        7.19      9.82 o
 -18   1  17       28.40       32.17      9.82 o
 -17   1  17      295.65      345.32     12.50 o
 -16   1  17       26.19       67.10     13.06 o
 -15   1  17       91.99       95.01     12.11 o
 -14   1  17       95.24       88.90      7.51 o
 -13   1  17       28.60       22.57      6.68 o
 -12   1  17       20.64       24.36      7.20 o
 -11   1  17        2.98        7.90      7.31 o
 -10   1  17       78.13       82.79      8.04 o
  -9   1  17        0.14        4.93      6.97 o
  -8   1  17       62.80       65.00      7.49 o
  -7   1  17      174.81      180.66      8.32 o
  -6   1  17      460.68      423.01     12.65 o
  -5   1  17       66.91       63.23      6.96 o
  -4   1  17       65.96       58.09      6.98 o
  -3   1  17       10.23       22.07     10.08 o
  -2   1  17      204.89      190.12      8.98 o
  -1   1  17       51.45       63.27      7.48 o
   0   1  17      685.26      690.25     10.39 o
   1   1  17      255.79      252.63      5.96 o
   2   1  17        2.38        6.29      4.23 o
   3   1  17      364.05      325.24     11.02 o
   4   1  17      477.12      471.96     19.89 o
   5   1  17      239.76      202.78     10.08 o
   6   1  17      769.47      724.06     22.24 o
   7   1  17       78.51       58.29      9.40 o
   8   1  17      103.15       82.44     10.17 o
   9   1  17       76.26       56.24      9.52 o
  10   1  17        4.18       -2.55     13.05 o
  11   1  17       11.22       16.67      8.33 o
  12   1  17        0.26       -1.58      8.68 o
  13   1  17        0.06        0.14     10.98 o
  14   1  17        0.18        0.76     10.87 o
  15   1  17        5.79        4.68     10.08 o
 -24   2  17        7.82       10.90     10.92 o
 -23   2  17       12.18        8.65     10.97 o
 -22   2  17       10.18       18.83     10.57 o
 -21   2  17       60.05       65.03     11.53 o
 -20   2  17        0.35       19.53     10.32 o
 -19   2  17      130.87      145.85     20.76 o
 -18   2  17      146.03      194.71     30.81 o
 -17   2  17       58.94       64.04     10.26 o
 -16   2  17       64.72       69.50      9.80 o
 -15   2  17      481.45      510.73     20.79 o
 -14   2  17       74.97      100.37      9.32 o
 -13   2  17        2.19        6.68      7.02 o
 -12   2  17        2.46        4.34      6.82 o
 -11   2  17       20.67       25.04      6.81 o
 -10   2  17       58.89       64.48      7.02 o
  -9   2  17       43.22       54.44     11.29 o
  -8   2  17       26.08       20.90      6.71 o
  -7   2  17       63.10       68.09      7.16 o
  -6   2  17       47.63       35.31      6.50 o
  -5   2  17      107.93      101.75      7.00 o
  -4   2  17      308.93      328.70     11.22 o
  -3   2  17        4.66        8.31      6.25 o
  -2   2  17        2.61        4.82      4.83 o
  -1   2  17      159.66      159.56      6.04 o
   0   2  17       70.00       72.98      5.33 o
   1   2  17      714.35      740.22     12.56 o
   2   2  17       39.79       64.31      8.46 o
   3   2  17      146.32      128.06      5.68 o
   4   2  17        2.25        0.88      7.10 o
   5   2  17      469.49      436.59     35.85 o
   6   2  17      179.43      194.19     10.19 o
   7   2  17       24.36       54.38     12.56 o
   8   2  17      105.81       83.42      9.75 o
   9   2  17       18.48       14.44      7.96 o
  10   2  17        5.87       -3.42     16.13 o
  11   2  17      101.82      127.05     18.00 o
  12   2  17        0.54        3.03     14.97 o
  13   2  17        3.69        3.89     14.00 o
  14   2  17        4.75       11.24     17.49 o
 -23   3  17        0.30        9.18     18.45 o
 -22   3  17        0.10        7.66     18.20 o
 -21   3  17       28.12       49.07     17.03 o
 -20   3  17       26.94       38.50     18.16 o
 -19   3  17       15.42       20.16     15.83 o
 -18   3  17       26.02       27.43     16.12 o
 -17   3  17       17.74       12.53     16.62 o
 -16   3  17        8.88       13.15     16.08 o
 -15   3  17        0.12       14.10     10.51 o
 -14   3  17      162.06      177.34     11.91 o
 -13   3  17       24.92       16.80     11.82 o
 -11   3  17       70.52       66.65     12.89 o
 -10   3  17       33.12       39.95     13.07 o
  -9   3  17      530.18      523.59     18.32 o
  -8   3  17       45.26       38.18     12.16 o
  -7   3  17       32.48       27.42     12.92 o
  -6   3  17       24.76       24.88     11.50 o
  -5   3  17       23.26       46.80     12.95 o
  -4   3  17      544.72      563.86      8.91 o
  -3   3  17       96.24      103.97      8.74 o
  -2   3  17      400.36      324.04     45.14 o
  -1   3  17      204.93      208.83     10.71 o
   0   3  17      347.20      359.75     12.68 o
   1   3  17       15.87       27.61     10.03 o
   2   3  17      770.26      732.99     18.21 o
   3   3  17      166.02      156.49      7.81 o
   4   3  17       60.02       51.74      6.62 o
   5   3  17       78.10       82.00      6.90 o
   6   3  17       43.84       45.03     25.26 o
   7   3  17       14.09       33.37     34.54 o
   8   3  17       10.68       49.56     16.96 o
   9   3  17       37.35       15.22     17.50 o
  10   3  17       31.42       35.31     17.25 o
  13   3  17       14.86       15.29     18.37 o
 -20   4  17        0.05       -1.04     17.71 o
 -19   4  17        2.00        4.77     16.27 o
 -18   4  17       24.87       31.08     16.21 o
 -17   4  17       17.85       21.94     15.73 o
 -16   4  17       16.09        8.42     16.25 o
 -15   4  17        2.11        8.34      9.64 o
 -14   4  17       13.28       16.95      9.63 o
 -13   4  17       38.11       33.02      9.46 o
 -12   4  17      101.04       98.22     10.68 o
 -11   4  17       67.58       61.58      9.50 o
 -10   4  17        1.72        8.99     12.84 o
  -9   4  17       29.10       33.44     11.51 o
  -8   4  17        4.10       10.54     12.43 o
  -7   4  17        1.31        6.05      8.55 o
  -6   4  17        0.39        8.72      7.33 o
  -5   4  17      114.06      113.80      8.18 o
  -4   4  17       33.57       26.60      7.80 o
  -3   4  17       13.01       11.56      8.07 o
  -2   4  17       41.08       32.29      8.07 o
  -1   4  17      636.09      631.88     23.60 o
   0   4  17       36.09       42.51      7.82 o
   1   4  17      346.63      335.19     12.20 o
   2   4  17       45.93       57.62     11.24 o
   3   4  17        8.41       17.22      9.87 o
   4   4  17        0.08        7.04      8.47 o
   5   4  17        1.74        7.03      8.32 o
   6   4  17        0.08        2.32     16.67 o
   7   4  17        2.11       10.60     10.75 o
   8   4  17        0.13        9.88     17.75 o
   9   4  17       10.92       31.35     15.67 o
  10   4  17        2.12       28.92     19.30 o
 -16   5  17        0.46       -0.36     16.38 o
 -15   5  17       19.30       18.83      8.92 o
 -14   5  17        1.59        3.72      8.87 o
 -13   5  17        0.02        1.41      7.66 o
 -12   5  17        1.99        0.01      6.95 o
 -11   5  17       32.08       19.37      8.19 o
 -10   5  17       19.77       16.47      7.60 o
  -9   5  17        5.55       13.84     11.09 o
  -8   5  17       91.11      109.30      8.71 o
  -7   5  17        2.67       11.04      7.50 o
  -6   5  17       10.17        9.45      7.67 o
  -5   5  17        4.11       12.59      7.93 o
  -4   5  17       28.31       31.86      8.02 o
  -3   5  17        2.90       10.74      7.76 o
  -2   5  17       87.92       99.31      8.82 o
  -1   5  17       30.70       34.21      8.02 o
   0   5  17        4.25       13.02      9.18 o
   1   5  17       28.20       36.51      8.77 o
   2   5  17        0.90       -0.52      8.48 o
   3   5  17       12.67       18.24      8.60 o
   4   5  17       61.97       72.14      9.21 o
   5   5  17       31.08       53.48     12.63 o
   6   5  17       24.81       35.56     10.96 o
   7   5  17        8.33       14.09     12.52 o
  -8   6  17        4.53       25.62      8.60 o
  -7   6  17       45.26       49.63      6.90 o
  -6   6  17        8.08       24.96      8.09 o
  -5   6  17        0.53        8.36      8.16 o
  -4   6  17       26.16       25.35      8.13 o
  -3   6  17        0.34        6.35      8.05 o
  -2   6  17        0.02        5.33      9.18 o
 -24   0  18       14.70       14.96     16.00 o
 -22   0  18        0.18       -2.09     15.08 o
 -20   0  18      114.66      120.30     16.49 o
 -18   0  18      153.88      138.75     14.80 o
 -16   0  18        8.40       24.12     13.47 o
 -14   0  18       95.06       89.91     13.47 o
 -12   0  18       94.00       78.07     12.17 o
 -10   0  18        0.73       -0.81     10.43 o
  -8   0  18       81.68       70.98     11.09 o
  -6   0  18     1772.03     1850.48     25.46 o
  -4   0  18      618.88      653.70     16.82 o
  -2   0  18       23.75       20.37     10.94 o
   0   0  18        0.18        1.12     10.08 o
   2   0  18      363.91      387.01     16.29 o
   4   0  18      676.74      691.37     20.53 o
   6   0  18       99.10       51.88     13.08 o
   8   0  18      154.82      118.26     14.17 o
  10   0  18       15.27       15.29     12.84 o
  12   0  18       24.61       23.14     13.10 o
  14   0  18       52.84       47.77     15.76 o
 -25   1  18        4.85        3.01     11.95 o
 -24   1  18       45.85       51.11     12.29 o
 -23   1  18       65.19       74.88     21.47 o
 -22   1  18       86.22       88.95     11.94 o
 -21   1  18       42.36       47.86     11.53 o
 -20   1  18       15.76       35.92     12.49 o
 -19   1  18       59.23       57.35     10.43 o
 -18   1  18       32.72       33.39      9.59 o
 -17   1  18      143.64      164.71     11.13 o
 -16   1  18      361.06      338.05     17.58 o
 -15   1  18        3.87       11.61     11.00 o
 -14   1  18       14.03        9.16      6.98 o
 -13   1  18        5.70        1.46      7.77 o
 -12   1  18        0.00        0.77     11.80 o
 -11   1  18       25.44       14.44      7.67 o
 -10   1  18       53.91       58.65      7.92 o
  -9   1  18       64.01       59.54      9.36 o
  -8   1  18       13.35        9.80      7.15 o
  -7   1  18        0.03        5.53      6.97 o
  -6   1  18      176.82      156.55      8.29 o
  -5   1  18        1.40        6.91      7.09 o
  -4   1  18      166.34      146.14      8.19 o
  -3   1  18      515.74      508.75     23.10 o
  -2   1  18        0.42       12.17      7.32 o
  -1   1  18      835.53      726.18     20.50 o
   0   1  18     1142.69     1055.68     17.90 o
   1   1  18      946.33      912.13     10.96 o
   2   1  18      869.97      805.36     16.77 o
   3   1  18      610.48      552.33     18.62 o
   4   1  18      144.42      133.68     12.80 o
   5   1  18       32.85       36.52      9.03 o
   6   1  18      151.86      127.84     17.94 o
   7   1  18      300.86      249.42     26.09 o
   8   1  18       45.77       27.58     10.56 o
   9   1  18        1.99        0.74     10.45 o
  10   1  18        3.89        7.23      8.86 o
  11   1  18       11.18        3.87      8.62 o
  12   1  18        0.06       -2.13     10.74 o
  13   1  18       15.98       16.43      9.52 o
  14   1  18        1.58        6.37      9.61 o
 -24   2  18       21.15       34.52     12.19 o
 -23   2  18        7.55        4.23     10.81 o
 -22   2  18       80.76       84.41     11.37 o
 -21   2  18        0.28       12.11     10.77 o
 -20   2  18      359.65      383.20     43.81 o
 -19   2  18       72.86      109.56     14.31 o
 -18   2  18      663.45      602.40     23.20 o
 -17   2  18      160.64      156.47     19.53 o
 -16   2  18       85.49      109.39     19.25 o
 -15   2  18        7.34       12.03      7.34 o
 -14   2  18       40.17       31.57     11.03 o
 -13   2  18        3.25        2.56      7.30 o
 -12   2  18       13.01       10.28      7.20 o
 -11   2  18       34.02       29.34      7.19 o
 -10   2  18       55.30       50.89     12.74 o
  -9   2  18        8.76       12.09     11.63 o
  -8   2  18      235.74      221.40     11.47 o
  -7   2  18       48.24       45.67      7.31 o
  -6   2  18      105.20      109.43      7.72 o
  -5   2  18       23.38       22.06      6.91 o
  -4   2  18      221.22      197.25      8.86 o
  -3   2  18       74.59       66.37      7.45 o
  -2   2  18       16.70       12.47      5.65 o
  -1   2  18        3.36        1.80      5.16 o
   0   2  18      122.43      168.10      8.89 o
   1   2  18      287.13      315.63      7.41 o
   2   2  18        0.87       -1.16      6.38 o
   3   2  18       35.59       34.51      7.91 o
   4   2  18      833.52      867.32     14.40 o
   5   2  18      184.85      225.65     11.50 o
   6   2  18      498.91      493.81     12.48 o
   7   2  18      115.70      107.90     11.98 o
   8   2  18       13.83        9.61      7.90 o
   9   2  18       19.92       15.67     16.24 o
  10   2  18        4.88        8.32     16.45 o
  11   2  18        7.89       14.22     16.87 o
  12   2  18        2.74       -0.51     15.91 o
  13   2  18        0.91        9.99     13.98 o
 -22   3  18        1.51       24.21     18.20 o
 -21   3  18       46.47       66.24     19.22 o
 -20   3  18        0.71        6.68     15.94 o
 -19   3  18       16.43       18.82     16.96 o
 -17   3  18       16.46        8.60     15.05 o
 -16   3  18       61.07       64.10     10.93 o
 -15   3  18       14.35       18.58     10.31 o
 -14   3  18        2.66       -2.52      9.64 o
 -13   3  18        3.53       -1.45     13.26 o
 -12   3  18       89.43       55.59     18.84 o
 -11   3  18       93.10       80.82     13.17 o
 -10   3  18        2.81       24.25     13.75 o
  -9   3  18       34.37       41.65     13.17 o
  -8   3  18       19.65       18.12     12.97 o
  -7   3  18       67.09       58.77     13.69 o
  -6   3  18        0.75        3.21     11.78 o
  -5   3  18       59.05       62.16     12.03 o
  -4   3  18        3.39        6.51      5.53 o
  -3   3  18      198.33      213.26     15.84 o
  -2   3  18      395.39      379.63     11.62 o
  -1   3  18      319.05      290.56     10.98 o
   0   3  18       29.46       28.17      8.39 o
   1   3  18        0.46        4.06      7.70 o
   2   3  18       55.55       50.28      7.86 o
   3   3  18       25.24       13.55      7.14 o
   4   3  18        0.37       -1.06     15.71 o
   5   3  18       37.21       36.53     16.14 o
   7   3  18       66.21       50.35     18.29 o
   9   3  18        7.27       -3.51     14.69 o
  10   3  18        0.88       -2.42     14.57 o
  11   3  18        6.34        1.73     14.83 o
  12   3  18        0.75        3.61     17.06 o
 -20   4  18        6.63        4.81     16.02 o
 -19   4  18        3.52        5.12     16.62 o
 -18   4  18        6.18        3.48     16.30 o
 -17   4  18        0.79       -3.54     16.60 o
 -16   4  18        1.65        0.66     13.47 o
 -15   4  18       95.69       80.43     10.86 o
 -14   4  18       38.27       45.47      9.94 o
 -13   4  18       12.01       18.58      9.69 o
 -12   4  18        3.38        5.85      9.51 o
 -11   4  18       28.51       24.45      9.03 o
 -10   4  18       22.06       21.72     12.93 o
  -9   4  18       88.90       86.63     14.36 o
  -8   4  18        0.77       -0.85      8.93 o
  -7   4  18       13.28       10.18      8.90 o
  -6   4  18       27.14       22.19      8.79 o
  -5   4  18        1.43       13.77      9.31 o
  -4   4  18       18.94       14.00      8.08 o
  -3   4  18       69.32       57.87      8.27 o
  -2   4  18        0.17       14.53      7.68 o
  -1   4  18      174.62      184.93     11.11 o
   0   4  18       12.43       23.07     10.79 o
   1   4  18      101.86       89.17     11.05 o
   2   4  18       10.91       10.77      7.57 o
   3   4  18       10.05       15.62     11.79 o
   4   4  18        0.62       12.41      8.32 o
   5   4  18        1.46       21.99     17.06 o
   6   4  18        2.08        4.15     10.99 o
   7   4  18        0.01       11.64     15.92 o
   8   4  18        1.00       25.25     18.35 o
   9   4  18       46.85       71.07     20.65 o
 -15   5  18        1.29       -2.15      9.77 o
 -14   5  18       19.79        7.61      8.36 o
 -13   5  18       22.54       20.99      8.36 o
 -12   5  18       15.46       10.53      7.62 o
 -11   5  18        0.33       -2.90     13.09 o
 -10   5  18        7.30       -1.42      8.11 o
  -9   5  18       12.54       15.60      9.01 o
  -8   5  18       61.93       50.23      9.65 o
  -7   5  18        0.01        3.44      7.56 o
  -6   5  18       26.02       29.54      7.87 o
  -5   5  18       16.00       28.96      8.03 o
  -4   5  18        0.42       14.94      7.70 o
  -3   5  18        4.91        8.88      7.85 o
  -2   5  18        3.34       10.27     11.05 o
  -1   5  18        2.10        4.90      7.84 o
   0   5  18       18.95       29.76      7.90 o
   1   5  18       11.19       14.03      8.02 o
   2   5  18       41.59       37.18      9.24 o
   3   5  18       28.98       30.66      8.32 o
   4   5  18       22.65       18.44      8.24 o
   5   5  18        1.97       13.74     11.80 o
 -25   0  19        0.87        4.19     16.16 o
 -23   0  19       30.18       26.68     15.15 o
 -21   0  19        4.24       -3.00     15.08 o
 -19   0  19      255.05      224.41     17.30 o
 -17   0  19      105.06       95.22     13.96 o
 -15   0  19        3.22       -4.66     13.15 o
 -13   0  19        1.84       -0.08     11.55 o
 -11   0  19       94.22       85.06     12.46 o
  -9   0  19       13.41       16.42     11.27 o
  -7   0  19      203.56      223.31     14.01 o
  -5   0  19      454.05      469.76     16.84 o
  -3   0  19     1572.63     1548.35     24.63 o
  -1   0  19        0.04        6.32     11.53 o
   1   0  19     2254.69     2062.87     29.59 o
   3   0  19      234.97      199.16     15.82 o
   5   0  19       63.17       43.58     12.30 o
   7   0  19        3.83        1.91     12.81 o
   9   0  19        0.47       10.57     14.12 o
  11   0  19       50.44       28.82     12.86 o
  13   0  19       38.66       50.62     14.88 o
 -24   1  19       18.21        8.02     12.24 o
 -23   1  19       57.24       63.33     12.51 o
 -22   1  19       42.52       52.47     12.13 o
 -21   1  19      134.08      161.24     13.16 o
 -20   1  19      240.36      227.66     12.44 o
 -19   1  19        0.99       10.08      9.75 o
 -18   1  19        2.93       11.26      9.50 o
 -17   1  19      108.50      110.73     10.60 o
 -16   1  19      434.40      437.96     35.33 o
 -15   1  19       43.29       25.08      7.54 o
 -14   1  19       25.81       19.36      8.55 o
 -13   1  19        5.77        5.52     11.73 o
 -12   1  19        0.24       -0.46      8.02 o
 -11   1  19        5.32        2.46      7.81 o
 -10   1  19       25.68       23.46      8.13 o
  -9   1  19       17.45       24.62      7.92 o
  -8   1  19       14.89       17.06      7.54 o
  -7   1  19       16.34       23.68      7.75 o
  -6   1  19        6.64        3.43      7.48 o
  -5   1  19       27.08       23.86      7.48 o
  -4   1  19      232.01      232.10      9.38 o
  -3   1  19      928.08      904.13     22.33 o
  -2   1  19      497.19      484.57     11.89 o
  -1   1  19        0.09       27.98      5.39 o
   0   1  19       68.69       64.51      9.18 o
   1   1  19        2.69       15.52      9.18 o
   2   1  19      258.80      277.80     11.47 o
   3   1  19      299.19      291.13     11.65 o
   4   1  19      117.99       95.43     11.84 o
   5   1  19       21.99       15.33      8.87 o
   6   1  19      286.34      255.35     11.51 o
   7   1  19        0.23        5.86     11.09 o
   8   1  19       18.40       15.86      8.79 o
   9   1  19       23.01       15.68      8.52 o
  10   1  19       18.54       17.37      8.72 o
  11   1  19       14.82       19.78      9.10 o
  12   1  19       13.09       18.02      9.66 o
  13   1  19        4.32       22.29     13.21 o
 -24   2  19        8.28       14.13     10.35 o
 -23   2  19        7.44        9.82     11.63 o
 -22   2  19       18.88       35.51     10.68 o
 -21   2  19       18.97       40.49     11.52 o
 -20   2  19       49.92       68.72     10.70 o
 -19   2  19      393.75      398.53     28.55 o
 -18   2  19       46.32       69.11     27.92 o
 -17   2  19       45.50       49.01     10.04 o
 -16   2  19       20.82       39.41      9.20 o
 -15   2  19      111.22      115.09     10.92 o
 -14   2  19        3.94        6.92      7.89 o
 -13   2  19       10.43        5.25      7.38 o
 -12   2  19        3.46       -1.32      7.39 o
 -11   2  19       46.85       40.82      7.74 o
 -10   2  19       14.14       13.04     12.03 o
  -9   2  19      162.31      152.74      9.03 o
  -8   2  19       25.54       27.21      7.73 o
  -7   2  19       60.19       66.10      7.81 o
  -6   2  19        0.43        6.12     10.48 o
  -5   2  19      692.17      655.87     24.00 o
  -4   2  19      632.99      714.71     13.02 o
  -3   2  19        0.03       -1.47      7.58 o
  -2   2  19      163.48      176.55      6.86 o
  -1   2  19     1019.88     1102.46     21.74 o
   0   2  19      170.32      172.89      6.59 o
   1   2  19        1.31        1.18      4.91 o
   2   2  19        0.49        2.43     13.69 o
   3   2  19       40.98       31.48      8.22 o
   4   2  19      250.46      268.64     10.44 o
   5   2  19      515.95      467.79     12.11 o
   6   2  19       72.71       81.56     11.35 o
   7   2  19       18.02       18.16      8.02 o
   8   2  19        2.77        0.15     16.04 o
   9   2  19        7.20       12.74     16.17 o
  10   2  19       19.05       25.12     15.89 o
  11   2  19       23.18       33.82     16.84 o
  12   2  19        6.81       -0.27     17.15 o
 -22   3  19       35.74       39.17     18.96 o
 -21   3  19        2.81       28.58     16.85 o
 -20   3  19        1.72       21.61     18.09 o
 -19   3  19       20.34       15.84     16.47 o
 -18   3  19        8.63       -4.18     16.13 o
 -17   3  19       16.99       13.12     17.36 o
 -16   3  19        1.62       -1.97     13.34 o
 -15   3  19       18.61       24.06      9.73 o
 -14   3  19        1.16       10.11     12.30 o
 -13   3  19       18.41        7.61      9.80 o
 -12   3  19       39.97       51.44     14.32 o
 -11   3  19       10.24       15.47     13.22 o
 -10   3  19       71.15       48.17     12.40 o
  -9   3  19        0.10       -1.96     13.29 o
  -8   3  19       13.85       24.47     13.85 o
  -7   3  19       56.04       45.53     13.22 o
  -6   3  19       94.06       84.26     13.40 o
  -5   3  19        6.31        9.68      5.71 o
  -4   3  19      102.66      111.96     18.11 o
  -3   3  19       67.27       70.00      9.21 o
  -2   3  19      329.31      329.72     11.64 o
  -1   3  19       91.81       89.76      9.13 o
   0   3  19       29.67       17.61      7.77 o
   1   3  19        1.60       -2.71      8.24 o
   2   3  19        2.57        4.67      6.97 o
   3   3  19      138.20       94.30     17.17 o
   4   3  19        0.00       -4.26     14.78 o
   5   3  19       20.27       26.23     14.12 o
   6   3  19        5.08        4.89     16.35 o
   9   3  19        1.75       -4.42     17.32 o
  10   3  19       55.61       60.75     18.89 o
 -19   4  19       12.60       13.04     17.38 o
 -18   4  19        0.15        1.34     15.82 o
 -17   4  19        0.54        2.13     16.73 o
 -16   4  19       71.34       74.13     11.25 o
 -15   4  19        0.81       11.20      9.46 o
 -14   4  19      199.77      179.90     11.66 o
 -13   4  19       20.79       20.91     10.36 o
 -12   4  19       17.98       11.26     10.04 o
 -11   4  19       20.03       21.71     14.14 o
 -10   4  19      109.00       99.87     13.91 o
  -9   4  19       10.55        2.99     11.89 o
  -8   4  19       11.01        1.27      8.98 o
  -7   4  19        3.22        4.56      8.82 o
  -6   4  19       27.75       32.57      9.55 o
  -5   4  19       39.36       43.68      9.04 o
  -4   4  19        0.05       -0.64      8.72 o
  -3   4  19       68.18       65.56     10.21 o
  -2   4  19        0.20        2.93      9.36 o
  -1   4  19      163.40      143.14     10.32 o
   0   4  19        1.81        7.64     11.54 o
   1   4  19       91.97       87.47     11.49 o
   2   4  19       26.77       26.29      9.92 o
   3   4  19        0.13       13.79     17.06 o
   4   4  19        0.02       26.07     17.75 o
   5   4  19        0.26        8.28     13.56 o
   6   4  19        0.10        6.81     11.30 o
   7   4  19        4.56       14.03     16.76 o
   8   4  19        0.76        8.71     11.83 o
 -15   5  19        1.22       -1.41     10.96 o
 -14   5  19        6.20        5.42      8.45 o
 -13   5  19       25.89       27.23      8.72 o
 -12   5  19       11.38        7.72      8.29 o
 -11   5  19       25.13       23.72      7.98 o
 -10   5  19        1.85        1.02      9.69 o
  -9   5  19        2.82        4.23     10.06 o
  -8   5  19        1.08        6.01     10.03 o
  -7   5  19        0.08        0.45      9.97 o
  -6   5  19       91.12      106.19      9.01 o
  -5   5  19        1.66        8.48      7.98 o
  -4   5  19       16.52       10.09      7.51 o
  -3   5  19        0.08       10.08      8.72 o
  -2   5  19       12.18       19.18      7.92 o
  -1   5  19        1.93       11.09      8.41 o
   0   5  19       19.25       29.92      8.38 o
   1   5  19        1.57       12.39      8.44 o
   2   5  19       29.65       32.70     13.07 o
   3   5  19       72.76       88.95      9.32 o
   4   5  19        3.39       19.09     12.45 o
 -24   0  20       37.40       41.69     15.78 o
 -22   0  20       70.16       64.39     16.12 o
 -20   0  20        5.42       12.88     16.18 o
 -18   0  20       22.01       36.25     15.39 o
 -16   0  20       13.52       20.41     13.93 o
 -14   0  20        0.69       -4.22     11.97 o
 -12   0  20        0.00       -0.04     11.10 o
 -10   0  20       52.07       28.15     12.86 o
  -8   0  20       16.63        5.07     12.34 o
  -6   0  20     1856.82     1700.03     26.38 o
  -4   0  20      903.99      824.89     20.39 o
  -2   0  20     2210.16     2402.40     31.16 o
   0   0  20     2162.77     2072.45     29.85 o
   2   0  20       14.95       13.48     13.20 o
   4   0  20      798.00      716.50     20.70 o
   6   0  20      152.74      139.67     13.60 o
   8   0  20       54.90       64.09     14.26 o
  10   0  20       64.76       49.32     13.21 o
  12   0  20        4.89        7.23     12.54 o
 -24   1  20       38.62       54.22     13.25 o
 -23   1  20       47.49       57.64     12.59 o
 -22   1  20        1.53        4.27     12.21 o
 -21   1  20        9.51       12.10     13.32 o
 -20   1  20       72.78       72.63     11.67 o
 -19   1  20      166.82      171.98     12.21 o
 -18   1  20       11.49       19.66     10.09 o
 -17   1  20        7.88       18.64      9.84 o
 -16   1  20       24.51       27.76     10.14 o
 -15   1  20        0.97        3.18     12.77 o
 -14   1  20       16.47        8.87      8.20 o
 -13   1  20       57.25       45.97      8.51 o
 -12   1  20        0.67        5.77     13.01 o
 -11   1  20      154.02      150.94     18.21 o
 -10   1  20       65.58       62.18      9.17 o
  -9   1  20      282.80      294.67     11.68 o
  -8   1  20        3.09        0.75      8.27 o
  -7   1  20       61.89       54.80      8.94 o
  -6   1  20        8.02        6.69      7.68 o
  -5   1  20        0.94        4.94      8.28 o
  -4   1  20       11.71       18.82      8.12 o
  -3   1  20      305.37      319.20     11.36 o
  -2   1  20      566.79      585.97     13.26 o
  -1   1  20        8.74       12.30     11.96 o
   0   1  20      930.97      880.34     16.58 o
   1   1  20      737.72      731.76     14.77 o
   2   1  20        0.06        1.71      8.61 o
   3   1  20       49.97       28.03      8.92 o
   4   1  20        1.71       -0.64      8.39 o
   5   1  20       41.22       20.40      8.79 o
   6   1  20        9.67        0.80      8.76 o
   7   1  20       77.08       67.06      9.57 o
   8   1  20        0.41        5.01      9.06 o
   9   1  20       26.66       17.47      8.38 o
  10   1  20       21.88       24.11      8.79 o
  11   1  20       44.07       70.19     17.90 o
  12   1  20       20.72       43.40     10.06 o
 -23   2  20        0.06        4.79     10.88 o
 -22   2  20       66.92       86.20     11.81 o
 -21   2  20        2.88       22.45     11.02 o
 -20   2  20        3.69       13.23     10.17 o
 -19   2  20       26.68       40.08     10.31 o
 -18   2  20       68.39       45.64     10.25 o
 -17   2  20       51.36       51.86      9.88 o
 -16   2  20        2.02       16.07      9.11 o
 -15   2  20       38.25       26.59      8.58 o
 -14   2  20      138.27      139.28     11.10 o
 -13   2  20      101.61       93.49      8.79 o
 -12   2  20       12.38       10.93      7.44 o
 -11   2  20       11.11        6.01     13.24 o
 -10   2  20       44.45       41.30     13.94 o
  -9   2  20       46.19       49.76      8.37 o
  -8   2  20        0.89       -2.06     12.05 o
  -7   2  20        4.14        3.87      7.40 o
  -6   2  20       75.28       66.97      7.97 o
  -5   2  20        1.33       12.93      7.92 o
  -4   2  20        0.98        2.20      7.75 o
  -3   2  20      170.69      176.71      7.81 o
  -2   2  20      578.52      586.12      9.52 o
  -1   2  20       71.35       80.34      6.07 o
   0   2  20        4.02        5.19      5.00 o
   1   2  20       20.18       19.90      7.82 o
   2   2  20       41.43       37.89     15.75 o
   3   2  20       10.05       24.66      8.51 o
   4   2  20      115.33      104.71      9.82 o
   5   2  20       16.65       14.69      8.06 o
   6   2  20       72.89       94.81     14.99 o
   7   2  20       25.96       32.61     16.29 o
   8   2  20       16.93       16.25     15.69 o
   9   2  20       14.29       18.64     14.40 o
  10   2  20        0.33        2.34     13.81 o
  11   2  20       23.68       39.06     16.19 o
 -21   3  20       41.03       54.14     19.65 o
 -20   3  20        1.47        8.73     15.62 o
 -19   3  20        3.83       -2.33     17.99 o
 -18   3  20        6.84        9.35     16.68 o
 -17   3  20       63.80       50.71     16.70 o
 -16   3  20        7.33       19.30     10.51 o
 -15   3  20       48.21       58.57     10.74 o
 -14   3  20      101.59      103.10     10.99 o
 -13   3  20        1.56        4.81     12.87 o
 -12   3  20        3.37       10.74     13.64 o
 -11   3  20        3.32        9.08     14.53 o
 -10   3  20        0.38        5.80     13.82 o
  -9   3  20       30.14       15.90     13.82 o
  -8   3  20       68.18       49.70     14.13 o
  -7   3  20      398.96      386.84     18.39 o
  -6   3  20      145.84      114.75     14.75 o
  -5   3  20       50.97       58.15      9.40 o
  -4   3  20       13.53       16.96      9.19 o
  -3   3  20      395.89      380.29     12.04 o
  -2   3  20      127.70      124.89      9.27 o
  -1   3  20       94.82      100.51      8.93 o
   0   3  20        7.16        7.00      7.55 o
   1   3  20        0.44        8.71      8.12 o
   2   3  20        8.30       -0.53     14.28 o
   3   3  20       80.17       71.86     15.23 o
   5   3  20       14.79       21.96     16.80 o
   6   3  20       19.04       28.22     14.47 o
   7   3  20       70.87       74.77     18.09 o
   8   3  20       49.17       45.32     17.94 o
   9   3  20       67.87       56.03     17.91 o
  10   3  20       14.42        1.04     17.43 o
 -19   4  20       21.90       30.26     15.27 o
 -18   4  20        0.58        1.08     18.02 o
 -17   4  20        5.74       14.42     15.01 o
 -16   4  20        0.74        5.27     10.04 o
 -15   4  20       87.14       75.36     10.62 o
 -14   4  20        4.91       14.36      9.72 o
 -13   4  20       59.86       55.98     10.48 o
 -12   4  20        0.68        2.34      9.77 o
 -11   4  20       11.75       24.40     14.02 o
 -10   4  20       12.12       15.84     13.87 o
  -9   4  20        4.53        4.14     13.95 o
  -8   4  20       12.90        5.51     10.00 o
  -7   4  20       44.17       41.83     10.06 o
  -6   4  20       85.26       77.66      9.52 o
  -5   4  20        0.09        1.02     12.38 o
  -4   4  20       10.59        7.60      9.91 o
  -3   4  20      279.47      308.26     12.82 o
  -2   4  20       15.86       15.09      9.79 o
  -1   4  20       70.36       72.29      9.66 o
   0   4  20        0.11        1.34      8.48 o
   1   4  20        1.46        1.63      8.75 o
   2   4  20       23.21       30.36      8.63 o
   3   4  20        4.57        1.98     16.61 o
   4   4  20        7.86       14.20     14.43 o
   5   4  20       21.47       16.94     17.59 o
   6   4  20        0.24        3.35     15.17 o
   7   4  20        3.49       14.93     18.23 o
 -14   5  20       12.62       10.41      9.77 o
 -13   5  20        4.45        7.89      8.20 o
 -12   5  20        5.06        0.93     10.19 o
 -11   5  20        0.13        4.50      9.61 o
 -10   5  20        0.27       -1.02      9.44 o
  -9   5  20        2.43        7.71     10.09 o
  -8   5  20        1.86       11.63     10.67 o
  -7   5  20       12.05       10.80     10.69 o
  -6   5  20        0.88        7.61     10.12 o
  -5   5  20       84.00       89.95      9.94 o
  -4   5  20       19.18       21.87     11.74 o
  -3   5  20        3.93       23.40     10.57 o
  -2   5  20        3.34       11.12     11.52 o
  -1   5  20        7.77       12.98      8.51 o
   0   5  20       12.83       25.57      7.89 o
   1   5  20        5.63        6.73      7.51 o
   2   5  20        0.33        9.39      9.73 o
 -23   0  21       14.35       11.23     15.29 o
 -21   0  21       65.41       39.25     16.86 o
 -19   0  21       27.34       23.32     14.20 o
 -17   0  21       37.26       25.82     13.84 o
 -15   0  21       22.59        7.66     13.74 o
 -13   0  21       14.90       14.41     11.99 o
 -11   0  21        2.00        2.99     11.39 o
  -7   0  21       25.89       31.65     12.82 o
  -5   0  21     1334.06     1463.64     25.93 o
  -3   0  21     3217.81     3221.08     36.01 o
  -1   0  21      531.53      565.40     19.45 o
   1   0  21      164.17      157.28     14.50 o
   3   0  21       51.74       47.79     14.21 o
   7   0  21       25.20       37.29     12.08 o
   9   0  21        3.46        4.74     13.00 o
  11   0  21        3.96       -0.11     12.12 o
 -24   1  21       66.76       63.75     12.96 o
 -23   1  21      131.13      129.19     13.35 o
 -22   1  21       12.18       14.54     11.20 o
 -21   1  21       13.30       22.56     11.99 o
 -20   1  21       76.06       87.85     11.60 o
 -19   1  21        0.59       11.78     10.74 o
 -18   1  21       70.32       74.84     11.41 o
 -17   1  21        0.85        0.44     13.45 o
 -16   1  21       55.66       41.54      9.87 o
 -15   1  21        1.09        1.69     13.15 o
 -14   1  21       17.45        4.98      7.23 o
 -13   1  21       51.62       41.24      9.04 o
 -12   1  21       53.46       48.48      9.20 o
 -11   1  21      129.45      122.76     10.23 o
 -10   1  21        5.18        2.95     12.10 o
  -9   1  21       13.14       34.56      9.68 o
  -8   1  21      224.92      238.21     11.37 o
  -7   1  21      140.18      148.48     15.39 o
  -6   1  21        0.03        0.59      8.61 o
  -5   1  21      131.21      122.51      9.93 o
  -4   1  21       12.27       28.76      8.86 o
  -3   1  21       30.02       31.82      8.96 o
  -2   1  21      120.25      126.06     13.03 o
  -1   1  21      484.12      463.00     13.00 o
   0   1  21      963.81      807.16    451.90 o
   1   1  21      431.56      453.93     12.78 o
   2   1  21        3.15        8.68     10.83 o
   3   1  21       70.93       57.87      9.53 o
   4   1  21        2.69        4.62     11.04 o
   5   1  21        0.52       -3.95     10.18 o
   6   1  21        1.68        5.84      8.06 o
   7   1  21        0.00        6.13      9.16 o
   8   1  21       15.25       14.85      8.97 o
   9   1  21        6.68       10.65      8.57 o
  10   1  21        1.14        3.05     11.70 o
  11   1  21        3.98       15.87      9.69 o
 -23   2  21        0.05       13.95     16.96 o
 -22   2  21        2.58       16.14     11.55 o
 -21   2  21       82.88       77.07     11.27 o
 -20   2  21        0.02        3.16     10.06 o
 -19   2  21        1.24       -2.88     18.38 o
 -18   2  21        0.82        6.01      9.40 o
 -17   2  21       11.16        7.68     11.02 o
 -16   2  21       10.77        6.21      9.27 o
 -15   2  21        0.39        6.40      8.58 o
 -14   2  21       55.57       61.45     12.65 o
 -13   2  21       41.05       51.39      9.09 o
 -12   2  21       27.22       24.29      8.43 o
 -11   2  21       86.38       88.76     15.38 o
 -10   2  21        0.41        2.39     11.30 o
  -9   2  21        6.27        0.56      8.17 o
  -7   2  21        3.95        5.37      8.04 o
  -6   2  21       34.60       38.58      8.06 o
  -5   2  21      236.76      241.55     10.06 o
  -4   2  21      133.43      148.12      9.59 o
  -3   2  21       36.15       61.11      6.41 o
  -2   2  21      113.67      127.66      6.45 o
  -1   2  21       28.52       29.59      8.21 o
   0   2  21       54.73       40.78      8.08 o
   1   2  21        2.97       22.41      7.96 o
   2   2  21      145.01      136.94      9.54 o
   3   2  21       83.33       81.35      9.75 o
   4   2  21        8.99        3.89      7.93 o
   5   2  21       16.69       22.50     14.38 o
   6   2  21        1.09        5.75     16.05 o
   8   2  21        0.21       -0.19     13.53 o
  10   2  21       25.35       31.70     15.88 o
 -21   3  21       21.57       40.24     17.97 o
 -20   3  21       12.41       11.84     18.27 o
 -19   3  21        0.06        5.51     16.61 o
 -18   3  21        8.12       -1.21     18.18 o
 -17   3  21       24.27       22.54     10.62 o
 -16   3  21       72.44       70.72     11.30 o
 -15   3  21        0.33        7.21     13.92 o
 -14   3  21       25.24       25.89     10.80 o
 -13   3  21       14.79       12.11     13.85 o
 -12   3  21       35.72       37.50     13.85 o
 -11   3  21       29.59       25.91     13.38 o
 -10   3  21        0.52        4.88     12.54 o
  -9   3  21        0.39        1.21     12.66 o
  -8   3  21        8.22        1.14     12.99 o
  -7   3  21        2.32        8.25     13.80 o
  -6   3  21      143.07      137.11     16.34 o
  -5   3  21      119.77      112.42     16.58 o
  -4   3  21       79.09       73.40      9.36 o
  -3   3  21       10.51       16.01      8.41 o
  -2   3  21      113.80      130.53      9.53 o
  -1   3  21      122.23      130.25      9.20 o
   0   3  21      151.55      138.27      9.01 o
   1   3  21        3.51        0.89     14.19 o
   2   3  21       10.63       13.85     14.03 o
   4   3  21        0.34        5.35     17.06 o
   5   3  21        3.72        3.25     14.62 o
   6   3  21        3.50       13.30     17.42 o
   7   3  21        0.60        2.07     14.88 o
   8   3  21       36.88       25.46     15.45 o
 -18   4  21        0.34        7.36     17.56 o
 -17   4  21        3.52        8.38      9.99 o
 -16   4  21        4.62       11.12     10.10 o
 -15   4  21        1.31        4.03     10.35 o
 -14   4  21       51.70       54.39     10.50 o
 -13   4  21       17.04       13.17     10.65 o
 -12   4  21       26.51       22.11     14.45 o
 -11   4  21       12.04       18.71     14.74 o
 -10   4  21       26.43       12.37     14.53 o
  -9   4  21        6.58        7.54     14.72 o
  -8   4  21        0.43       -4.34      9.52 o
  -7   4  21        1.60       -1.88      9.72 o
  -6   4  21       10.07       10.00      8.97 o
  -5   4  21       16.59       14.14      9.99 o
  -4   4  21        6.63       12.13      9.41 o
  -3   4  21      308.62      332.22     12.62 o
  -2   4  21       64.04       65.00      9.77 o
  -1   4  21        6.11        6.09      9.38 o
   0   4  21        3.05        4.61      8.31 o
   1   4  21       13.93       21.55      8.94 o
   2   4  21        3.72       16.85     17.40 o
   3   4  21        4.68        5.86     15.87 o
   5   4  21        3.77       10.38     17.90 o
 -12   5  21        6.23       -1.45      9.05 o
 -11   5  21       31.91       26.75      8.74 o
 -10   5  21        4.30        3.16     10.56 o
  -9   5  21       10.25        8.20      9.53 o
  -8   5  21        5.67        3.26      9.86 o
  -7   5  21        0.97        2.21     10.38 o
  -6   5  21        0.52       10.90     10.39 o
  -5   5  21       26.61       34.17     10.64 o
  -4   5  21        0.07        1.52      9.27 o
  -3   5  21        1.08        2.29     10.47 o
  -2   5  21       22.23       24.24      9.49 o
  -1   5  21        0.96        3.31      8.70 o
   0   5  21       20.16       20.00      9.47 o
 -22   0  22       31.08       22.29     15.05 o
 -20   0  22       77.34       38.65     17.56 o
 -18   0  22      257.90      265.12     18.77 o
 -16   0  22       18.63        9.48     14.90 o
 -14   0  22        0.92       -0.01     12.91 o
 -10   0  22       36.05       19.25     14.42 o
  -8   0  22      543.40      526.17     19.36 o
  -6   0  22      174.85      226.01     16.42 o
  -4   0  22      248.52      310.96     17.28 o
  -2   0  22      585.21      622.63     20.12 o
   0   0  22      237.61      217.21     15.26 o
   2   0  22      185.71      157.34     14.28 o
   4   0  22        4.37       -0.36     11.22 o
   6   0  22       57.49       49.84     14.19 o
   8   0  22        0.28       -4.39     13.70 o
  10   0  22       60.79       82.74     13.65 o
 -23   1  22        3.23       -0.21     11.90 o
 -22   1  22       33.37       23.52     11.35 o
 -21   1  22        1.10       -1.62     11.32 o
 -20   1  22        1.07       11.11     10.56 o
 -19   1  22       78.56       66.90     10.57 o
 -18   1  22       44.78       35.69     10.14 o
 -17   1  22        0.56       -4.72     12.45 o
 -16   1  22        0.09        1.94     14.00 o
 -15   1  22       42.92       34.07      7.96 o
 -14   1  22        6.26        3.25      9.00 o
 -13   1  22       55.91       44.72      7.82 o
 -12   1  22       13.38       10.66      9.42 o
 -11   1  22      103.11       86.84     10.34 o
 -10   1  22       30.24       26.41      9.81 o
  -9   1  22      752.54      775.09     25.63 o
  -8   1  22       60.52       56.07     10.18 o
  -7   1  22      617.70      612.46     15.00 o
  -6   1  22      473.83      502.84     13.89 o
  -5   1  22       49.17       58.37     10.58 o
  -4   1  22      675.67      662.45     14.81 o
  -3   1  22        0.12       -1.63      9.55 o
  -2   1  22      199.85      210.08     11.12 o
  -1   1  22      207.66      191.18     11.40 o
   0   1  22      281.80      263.54     11.32 o
   1   1  22        0.02       11.85      8.49 o
   2   1  22       47.97       57.73      9.68 o
   3   1  22        0.41        8.93     10.24 o
   4   1  22        0.21        5.07     11.05 o
   5   1  22       22.68       19.50      8.87 o
   6   1  22        2.70        2.75     10.95 o
   7   1  22       23.70       11.06      8.52 o
   8   1  22        3.62       12.75      9.56 o
   9   1  22       49.08       47.34     14.04 o
  10   1  22       18.93       31.50     10.08 o
 -22   2  22       31.68       28.87     17.07 o
 -21   2  22       12.27       35.61     17.38 o
 -20   2  22        2.99        7.41     10.32 o
 -19   2  22       16.62       16.72     10.88 o
 -18   2  22       23.47       17.26     10.54 o
 -17   2  22        1.78       10.92     16.23 o
 -16   2  22        9.11        9.85      9.05 o
 -15   2  22       28.26       32.13      9.60 o
 -14   2  22       10.93       11.75      8.68 o
 -13   2  22        4.74       10.87      8.38 o
 -12   2  22       71.59       69.54      8.73 o
 -11   2  22       47.63       29.52     14.51 o
 -10   2  22        3.68        4.22     13.52 o
  -9   2  22       10.06        6.94      8.29 o
  -8   2  22       29.82       32.84      8.51 o
  -7   2  22       63.57       56.42      8.80 o
  -6   2  22      613.61      596.92     34.47 o
  -5   2  22      211.92      248.57     10.97 o
  -4   2  22       19.74       27.90      8.44 o
  -3   2  22       84.43       93.65      7.15 o
  -2   2  22        6.86       12.61      7.90 o
  -1   2  22        0.98        1.53      7.67 o
   0   2  22        5.40        7.89      7.64 o
   1   2  22      179.58      156.45      9.50 o
   2   2  22       27.68       20.42      8.08 o
   3   2  22        0.22        1.96      7.96 o
   4   2  22       49.61       42.38     15.90 o
   5   2  22       33.74       21.71     16.64 o
   6   2  22        4.50       18.96     15.17 o
   7   2  22       19.43       40.28     15.84 o
   8   2  22        3.28        1.54     16.99 o
 -20   3  22       26.67       21.34     19.71 o
 -19   3  22       32.52       63.39     16.62 o
 -17   3  22        0.11        5.94     10.51 o
 -16   3  22        6.44        8.58     10.97 o
 -15   3  22        0.10        2.55     11.60 o
 -14   3  22       32.96       36.20     11.58 o
 -13   3  22      177.83      158.33     17.50 o
 -12   3  22        1.26        7.30     15.21 o
 -11   3  22        0.00        0.55     14.44 o
 -10   3  22        4.04        2.10     13.33 o
  -8   3  22        0.95       -0.04     13.59 o
  -7   3  22      231.20      200.41     17.80 o
  -6   3  22      105.46      123.49     10.74 o
  -5   3  22       64.40       66.39      9.34 o
  -4   3  22      145.25      159.57     11.40 o
  -3   3  22       91.20       94.24      8.98 o
  -2   3  22        0.31       14.00      8.36 o
  -1   3  22       52.79       37.95     16.41 o
   0   3  22        2.11        9.85     14.51 o
   1   3  22        1.49        0.93     14.22 o
   2   3  22        9.45       22.70     15.82 o
   3   3  22        9.15        4.57     17.21 o
   5   3  22        5.04       13.24     16.85 o
   6   3  22        0.04        0.93     15.37 o
   7   3  22       25.79       52.33     18.72 o
 -17   4  22        0.78        2.68     12.38 o
 -16   4  22        0.42        7.33     14.07 o
 -15   4  22       10.40       23.76     11.60 o
 -14   4  22        9.58        3.58     10.73 o
 -13   4  22        4.77        2.53     15.30 o
 -12   4  22        5.13        5.04     14.40 o
 -11   4  22       14.25       27.36     13.60 o
 -10   4  22       14.94       20.10     13.26 o
  -9   4  22       23.71       23.66     10.53 o
  -8   4  22        0.96        4.12     10.09 o
  -7   4  22        0.00        4.95      8.94 o
  -6   4  22        3.40        7.38     10.01 o
  -5   4  22       13.99       22.59      9.74 o
  -4   4  22        2.86       13.28      9.36 o
  -3   4  22       23.63       38.24      9.25 o
  -2   4  22      112.80      102.23     11.28 o
  -1   4  22        0.12        1.65      9.09 o
   0   4  22        3.52       15.39     16.82 o
   1   4  22        9.35       19.49     17.48 o
   2   4  22        2.50       -1.05     17.36 o
   3   4  22        6.70       11.00     14.78 o
   4   4  22        1.73       -4.71     17.85 o
  -9   5  22       40.44       45.78     11.04 o
  -8   5  22       32.31       35.66     10.77 o
  -7   5  22        4.18        6.32     10.89 o
  -6   5  22       12.19       16.78      9.37 o
  -5   5  22        5.90       16.64     10.91 o
  -4   5  22        6.06       13.46     10.13 o
 -21   0  23       20.26       25.02     14.54 o
 -19   0  23      209.98      221.29     19.76 o
 -17   0  23      171.30      204.07     18.56 o
 -15   0  23       16.23       13.30      9.87 o
 -11   0  23       62.15       83.18     14.44 o
  -9   0  23      133.72      105.11     15.90 o
  -7   0  23      623.08      614.92     21.01 o
  -5   0  23     3736.03     3490.77     39.59 o
  -3   0  23       10.82       16.78     15.34 o
  -1   0  23      291.95      279.55     17.37 o
   1   0  23       14.79       20.24     13.47 o
   3   0  23        2.79       -2.11     12.91 o
   5   0  23       12.03       14.32     13.92 o
   7   0  23        9.12       18.27     14.69 o
   9   0  23        0.03        0.93     12.92 o
 -22   1  23        6.91        6.54     11.25 o
 -21   1  23        0.09       -3.84     11.03 o
 -20   1  23       36.38       40.68     11.86 o
 -19   1  23       13.99       19.34     11.15 o
 -18   1  23       12.99       11.38     10.46 o
 -17   1  23        7.74        9.73     14.04 o
 -16   1  23        7.73        6.69     14.93 o
 -15   1  23       11.26        6.96      8.04 o
 -14   1  23        5.46        1.37      9.79 o
 -13   1  23       25.17       16.94      9.90 o
 -12   1  23      170.64      154.00     11.03 o
 -11   1  23       63.29       58.40     10.48 o
 -10   1  23      274.75      267.66     12.59 o
  -9   1  23      257.48      260.97     13.32 o
  -8   1  23      208.88      230.62     12.35 o
  -7   1  23      491.95      570.49     19.01 o
  -6   1  23       79.13       97.43     11.49 o
  -5   1  23       40.88       43.79     10.72 o
  -4   1  23      378.26      345.98     15.36 o
  -3   1  23        0.14        0.56     15.75 o
  -2   1  23       57.72       61.72      9.10 o
  -1   1  23        0.92        9.72      8.93 o
   0   1  23       19.17       25.65      9.40 o
   1   1  23      156.82      156.32      9.98 o
   2   1  23       37.45       35.15      9.13 o
   3   1  23       19.68       27.32      8.95 o
   4   1  23        2.62        7.97      8.93 o
   5   1  23        0.05        3.76      9.26 o
   6   1  23       16.35       11.55     10.12 o
   7   1  23       13.50       19.42      9.51 o
   8   1  23        4.90        0.75      9.82 o
   9   1  23        5.42        5.71      9.64 o
 -20   2  23        9.21        7.05     16.49 o
 -19   2  23       31.25       15.44     10.14 o
 -18   2  23       40.37       22.49     16.46 o
 -17   2  23        4.39        2.56     11.69 o
 -16   2  23       45.68       43.73      8.51 o
 -15   2  23      105.94       97.10      8.65 o
 -14   2  23       15.31       17.56      9.04 o
 -13   2  23       57.85       47.49      9.36 o
 -12   2  23      119.29      125.56     17.57 o
 -11   2  23       87.20      102.46     17.55 o
 -10   2  23       11.75        7.70      9.18 o
  -9   2  23      204.87      210.32     10.86 o
  -8   2  23        5.12       14.60      8.60 o
  -7   2  23       91.65      108.38      9.81 o
  -6   2  23       84.38      127.04     11.07 o
  -5   2  23       26.96       29.63      8.57 o
  -4   2  23       18.41       23.03      6.28 o
  -3   2  23       20.24       30.21      8.40 o
  -2   2  23        1.27       -1.68      8.29 o
  -1   2  23        1.84       -1.34      9.75 o
   0   2  23       30.79       34.48      8.36 o
   1   2  23       23.21       20.37      7.79 o
   2   2  23        7.64        2.57      7.82 o
   3   2  23       54.04       54.51     16.56 o
   4   2  23       20.52       13.88     16.75 o
   5   2  23       36.41       26.28     14.53 o
   6   2  23        0.20        5.92     16.45 o
   7   2  23        0.45        0.56     17.27 o
   8   2  23       10.86       21.02     16.98 o
 -19   3  23        9.62       18.32     16.50 o
 -18   3  23        0.00       -1.82     18.84 o
 -17   3  23       34.10       35.50     12.64 o
 -16   3  23        4.79       15.76     11.73 o
 -15   3  23        8.09       12.14     11.57 o
 -14   3  23        2.96       12.11     12.03 o
 -13   3  23       59.95       44.66     14.46 o
 -12   3  23        8.24        3.44     15.32 o
 -11   3  23       25.50       21.46     15.97 o
 -10   3  23        9.48       16.84     15.35 o
  -9   3  23       20.31       11.89     13.67 o
  -8   3  23       36.56       31.89     15.64 o
  -7   3  23      142.60      140.36     18.12 o
  -6   3  23      178.75      149.16     10.68 o
  -5   3  23       32.28       31.99      9.72 o
  -4   3  23       31.97       40.69      8.75 o
  -3   3  23       25.52       26.72      8.67 o
  -2   3  23      227.04      242.33     19.35 o
  -1   3  23        6.16        5.03     15.00 o
   0   3  23        4.93        3.48     14.43 o
   1   3  23       21.63       16.66     15.35 o
   4   3  23       13.12       15.11     15.01 o
   5   3  23        5.27        1.21     17.88 o
   6   3  23        8.42        2.77     17.55 o
 -15   4  23        6.19        4.45     11.35 o
 -14   4  23        0.08       -1.73     12.91 o
 -13   4  23        5.29        6.76     10.79 o
 -11   4  23       38.35       34.79     16.36 o
 -10   4  23        0.75       -4.27     13.24 o
  -9   4  23       29.31       28.55     10.84 o
  -8   4  23        3.68        6.13     10.64 o
  -7   4  23       26.56       41.18      9.67 o
  -6   4  23      200.19      217.89     12.69 o
  -5   4  23        7.11       13.33      9.05 o
  -4   4  23       11.39       11.85      9.57 o
  -3   4  23       57.19       59.67      9.86 o
  -2   4  23        2.24        1.31      8.70 o
  -1   4  23        2.18        1.59     16.49 o
   0   4  23       19.27       38.38     17.23 o
   1   4  23        1.09        0.72     17.37 o
   2   4  23        5.15       14.29     17.47 o
 -22   0  24       44.24       45.28     17.89 o
 -20   0  24       13.24        8.21     14.30 o
 -18   0  24      171.96      175.22     19.16 o
 -12   0  24        4.57        9.56     13.48 o
 -10   0  24       56.48       38.89     16.40 o
  -8   0  24       65.90       79.44     15.14 o
  -6   0  24     1010.72     1044.33     25.44 o
  -4   0  24      403.48      362.24     18.67 o
  -2   0  24      135.54      110.95     15.83 o
   0   0  24       17.07       23.66     11.93 o
   2   0  24        0.05       -4.33     13.43 o
   4   0  24       59.43       54.78     13.53 o
   6   0  24        0.58        4.70     14.56 o
   8   0  24        7.07       17.84     14.08 o
 -22   1  24        3.45        4.17     11.52 o
 -21   1  24        1.50       -2.15     15.31 o
 -20   1  24        0.30       -1.02     14.91 o
 -19   1  24       17.55        5.17     11.51 o
 -18   1  24        0.01       -1.41     10.71 o
 -17   1  24       26.23       21.40     10.56 o
 -16   1  24       12.18        8.83     10.21 o
 -15   1  24       24.02       13.88      8.35 o
 -14   1  24        1.84       -4.60     13.03 o
 -13   1  24        1.44       -1.42     14.81 o
 -12   1  24        0.21       -4.15     15.82 o
 -11   1  24       17.28       17.03     10.94 o
 -10   1  24      222.65      219.44     12.01 o
  -9   1  24       46.22       48.90     10.21 o
  -8   1  24      613.84      661.06     15.47 o
  -7   1  24      413.75      450.67     19.09 o
  -6   1  24      100.58       98.44     15.26 o
  -5   1  24        6.90        2.61      9.71 o
  -4   1  24        0.31       -2.26     11.37 o
  -3   1  24        0.87        0.24      9.10 o
  -2   1  24        1.45        9.25      9.52 o
  -1   1  24        9.74        3.46      8.80 o
   0   1  24       30.17       43.39      9.91 o
   1   1  24       23.41        7.20     10.01 o
   2   1  24        2.85        4.78      8.78 o
   3   1  24        9.47        5.53      9.43 o
   4   1  24        3.81       10.48      9.49 o
   5   1  24        4.18        1.55      9.03 o
   6   1  24        8.35       12.42      9.11 o
   7   1  24        0.88        7.26     10.33 o
   8   1  24       43.67       47.95      9.82 o
 -20   2  24        0.01       -1.40     16.87 o
 -18   2  24        8.08       -3.03     18.81 o
 -17   2  24        0.13        3.87     16.13 o
 -16   2  24       12.11        7.61      8.13 o
 -15   2  24        0.02       13.64      8.75 o
 -14   2  24       39.61       41.43      9.61 o
 -13   2  24       24.48       24.11      9.41 o
 -12   2  24        5.87       10.17     14.20 o
 -11   2  24        0.69        5.71      9.81 o
 -10   2  24      381.29      350.93     12.68 o
  -9   2  24       54.18       65.77     10.10 o
  -8   2  24       86.43       83.43      9.92 o
  -7   2  24       82.04       71.66     13.84 o
  -6   2  24       26.28       20.52      8.46 o
  -5   2  24       16.65       14.85     15.36 o
  -4   2  24       35.02       42.44      9.34 o
  -3   2  24       11.69       19.05      8.92 o
  -2   2  24        5.31       13.94      8.54 o
  -1   2  24       28.88       44.10      9.67 o
   0   2  24        3.36        2.14      8.02 o
   1   2  24        0.95        1.87     14.40 o
   2   2  24        4.76       11.10     16.27 o
   3   2  24       37.87       46.83     17.47 o
   4   2  24       10.38        7.83     13.82 o
   5   2  24        1.08       12.45     17.66 o
   6   2  24        0.01        5.41     16.01 o
 -18   3  24        0.36        7.94     15.84 o
 -17   3  24       66.61       73.11     12.40 o
 -16   3  24        0.88       -0.58     11.14 o
 -15   3  24       22.82       18.81     11.28 o
 -14   3  24        0.00        2.92     11.04 o
 -13   3  24        2.06        5.88     15.53 o
 -12   3  24       32.64       35.66     14.47 o
 -11   3  24        6.83        2.98     15.55 o
  -9   3  24        0.00       -0.82     13.77 o
  -8   3  24       63.80       61.16     16.89 o
  -7   3  24        5.14        2.39     15.25 o
  -6   3  24        4.63        9.07      9.66 o
  -5   3  24       34.23       31.55      9.07 o
  -4   3  24        0.10       10.53      8.63 o
  -3   3  24        4.27       29.23     16.34 o
  -2   3  24       81.22       86.32     16.28 o
  -1   3  24        1.99       12.51     14.40 o
   0   3  24       46.70       56.34     15.86 o
   1   3  24        0.04        4.70     16.41 o
   2   3  24        0.00       -3.88     17.66 o
   3   3  24        1.78        5.32     15.28 o
   4   3  24        1.36       -2.44     18.01 o
 -14   4  24        0.21       11.35     12.16 o
 -13   4  24        5.79        7.13     15.04 o
 -12   4  24        6.65        7.45     14.31 o
 -11   4  24        0.01        1.03     16.86 o
 -10   4  24       22.97       27.87     10.27 o
  -9   4  24        3.51        6.81     10.32 o
  -8   4  24        0.55        6.72     10.55 o
  -7   4  24       16.79       32.29     10.62 o
  -6   4  24       21.54       40.60     10.17 o
  -5   4  24       41.66       61.94     10.24 o
  -4   4  24       13.66       10.20      9.57 o
  -3   4  24       27.97       40.18      9.29 o
  -2   4  24       33.70       49.50     15.07 o
  -1   4  24        3.37        5.11     14.64 o
   0   4  24       10.68        9.76     16.40 o
 -21   0  25       45.12       57.94     17.30 o
 -19   0  25        3.65       -2.01     15.59 o
 -17   0  25      220.95      214.10     19.58 o
 -15   0  25       22.40       12.46     11.09 o
 -13   0  25        0.43        0.28     15.56 o
 -11   0  25      546.89      520.30     20.20 o
  -9   0  25       66.57       54.12     16.59 o
  -7   0  25       90.73      108.37     15.63 o
  -5   0  25      138.48      104.64     14.66 o
  -3   0  25        8.82        1.53     12.74 o
  -1   0  25       11.27       14.60     13.00 o
   1   0  25       17.20       37.68     12.85 o
   3   0  25        1.19        7.08     12.01 o
   5   0  25        0.38       -0.23     14.17 o
   7   0  25       38.24       49.76     15.17 o
 -20   1  25       24.97       21.32     11.16 o
 -19   1  25        1.72        1.87     11.36 o
 -18   1  25        7.29       14.35     10.66 o
 -17   1  25        9.25       -3.04     10.47 o
 -16   1  25        0.29       -2.16     10.37 o
 -15   1  25       16.66        5.14      8.39 o
 -14   1  25        0.03        4.21     16.54 o
 -13   1  25        1.66       -1.00     10.80 o
 -12   1  25      106.47      116.43     11.06 o
 -11   1  25      130.48      124.20     12.92 o
 -10   1  25        4.18       32.34     11.53 o
  -9   1  25       39.77       50.42     10.51 o
  -8   1  25       88.74      107.53     18.58 o
  -7   1  25        3.26        9.57     10.34 o
  -6   1  25        5.55       -0.47     13.26 o
  -5   1  25      134.60      162.42     11.20 o
  -4   1  25      153.35      151.25     15.82 o
  -3   1  25        1.77        3.51      9.46 o
  -2   1  25       41.73       48.19     10.56 o
  -1   1  25        1.35        5.30      9.45 o
   0   1  25        5.32       15.38     11.17 o
   1   1  25        3.60        8.55      8.99 o
   2   1  25        2.42        6.58      8.92 o
   3   1  25        0.00       -2.73      8.76 o
   5   1  25        5.09       12.34     10.08 o
   6   1  25       14.21       19.22     10.36 o
 -20   2  25        2.25        0.33     16.73 o
 -18   2  25        0.29       -1.12     17.13 o
 -17   2  25        9.21        2.87     10.94 o
 -16   2  25       39.82       44.65      9.31 o
 -15   2  25      173.53      190.29     12.42 o
 -14   2  25       21.38       37.63      9.78 o
 -13   2  25      131.46      152.08     11.40 o
 -12   2  25        0.25       11.76     15.62 o
 -11   2  25       43.22       38.30      9.99 o
 -10   2  25      108.05      134.85     11.57 o
  -9   2  25      128.35      120.31     10.13 o
  -8   2  25       14.52       12.35      9.52 o
  -7   2  25        4.53        5.66      9.55 o
  -6   2  25        5.49        6.42     10.39 o
  -5   2  25       31.81       43.02     12.93 o
  -4   2  25       55.66       50.53      9.82 o
  -3   2  25        4.91        6.92      8.63 o
  -2   2  25        1.39        7.10      8.07 o
  -1   2  25        6.20       15.35      8.66 o
   0   2  25        7.65        5.42     14.78 o
   1   2  25       35.07       19.38     16.18 o
   2   2  25        8.82        1.67     17.02 o
   3   2  25        8.42        4.64     14.68 o
   4   2  25       13.55       11.60     17.44 o
   5   2  25       43.65       44.46     15.85 o
 -17   3  25        0.57        9.40     10.53 o
 -16   3  25        0.56        4.38     16.48 o
 -15   3  25        1.79        0.04     15.72 o
 -14   3  25       16.62       20.35     14.11 o
 -13   3  25        3.62       15.75     16.97 o
 -12   3  25       24.00       27.39     15.71 o
 -11   3  25        7.64       -2.91     15.30 o
 -10   3  25        0.59        0.98     16.32 o
  -9   3  25        0.97       -0.64     13.86 o
  -8   3  25       11.25        1.97     16.74 o
  -7   3  25        1.52        4.68      8.98 o
  -6   3  25       38.66       47.36      9.76 o
  -5   3  25       69.84       69.80     18.05 o
  -4   3  25      147.54      143.28     17.90 o
  -3   3  25        5.96       32.43     14.77 o
  -2   3  25        4.78       16.62     14.40 o
  -1   3  25       29.04       38.74     15.07 o
   0   3  25       33.69       52.32     16.07 o
   1   3  25       29.82       62.74     18.23 o
   2   3  25        1.01        0.87     17.53 o
 -11   4  25        0.12       -2.86     16.75 o
 -10   4  25        7.10       11.55      9.83 o
  -9   4  25        1.46        6.72     12.81 o
  -8   4  25       18.41       31.89     10.25 o
  -7   4  25        1.76       11.02     10.67 o
  -6   4  25       28.21       33.95     10.49 o
  -5   4  25        3.80        8.40      8.75 o
  -4   4  25        4.86        4.92     14.96 o
  -3   4  25        2.18        5.35     16.22 o
 -20   0  26        4.44        0.91     14.33 o
 -18   0  26        8.85       10.16     16.85 o
 -16   0  26       60.39       39.04     14.63 o
 -12   0  26       14.61       45.11     16.44 o
 -10   0  26       64.37       75.92     15.54 o
  -8   0  26       83.10       77.52     14.08 o
  -6   0  26      133.88      124.40     14.94 o
  -4   0  26      139.79      123.80     14.86 o
  -2   0  26       17.74       15.16     14.28 o
   0   0  26       38.44       33.33     12.62 o
   2   0  26       21.99       17.26     13.31 o
   4   0  26        0.61        3.41     14.37 o
 -20   1  26        1.50       -4.59     13.45 o
 -19   1  26      134.32      131.62     12.62 o
 -18   1  26       34.43       37.55     11.24 o
 -17   1  26        3.94        1.53      9.34 o
 -16   1  26       73.77       65.42      9.70 o
 -15   1  26        4.49       -2.68     10.30 o
 -14   1  26       75.97       73.96     11.47 o
 -13   1  26        2.86        4.07     10.52 o
 -12   1  26      102.97      148.35     12.08 o
 -11   1  26      193.47      232.83     17.44 o
 -10   1  26      475.31      488.86     15.19 o
  -9   1  26      118.94      120.03     11.62 o
  -8   1  26        0.64        4.23      9.82 o
  -7   1  26       13.71       12.12     10.01 o
  -6   1  26       84.00       86.80     10.84 o
  -5   1  26        0.01        7.79     10.08 o
  -4   1  26       10.73       18.23      9.53 o
  -3   1  26        8.08        3.03      9.97 o
  -2   1  26      121.06      126.68     13.17 o
  -1   1  26       12.57       19.28     10.12 o
   0   1  26        3.30       14.39     15.88 o
   1   1  26       37.92       55.90     10.50 o
   2   1  26        0.37        9.10      9.41 o
   3   1  26       11.47       12.57      9.50 o
   4   1  26        6.00        4.57     10.50 o
   5   1  26       22.44       21.30      9.79 o
 -18   2  26        0.08        4.21     11.05 o
 -17   2  26       54.92       56.04     13.38 o
 -16   2  26       23.18       28.01     11.58 o
 -15   2  26      138.79      161.91     13.36 o
 -14   2  26      221.55      206.90     19.16 o
 -13   2  26        1.41       20.22     10.07 o
 -12   2  26      228.30      233.38     20.17 o
 -11   2  26       53.56       68.55     10.79 o
 -10   2  26       14.92       15.54      9.56 o
  -9   2  26       24.29       17.47      9.68 o
  -8   2  26       29.21       27.06      9.40 o
  -7   2  26       85.78      112.76     12.20 o
  -6   2  26       52.00       42.92      9.44 o
  -5   2  26        4.10       16.55     11.29 o
  -4   2  26        1.36        5.27      9.26 o
  -3   2  26        4.05        0.53      8.07 o
  -2   2  26        3.64        5.93      8.65 o
  -1   2  26       29.92       20.82     14.55 o
   0   2  26        0.16        1.40     15.59 o
   1   2  26       15.96       21.32     17.37 o
   2   2  26        0.02       -3.45     16.45 o
   3   2  26       70.92      109.80     18.06 o
 -15   3  26        7.07        8.45     12.55 o
 -14   3  26        6.47       19.69     16.13 o
 -13   3  26        7.43       19.85     16.25 o
 -12   3  26        3.39        7.95     16.93 o
 -11   3  26       13.79        4.02     15.61 o
  -9   3  26       24.89       27.84     16.74 o
  -8   3  26       24.70       20.45     15.80 o
  -7   3  26        8.77       18.71      9.37 o
  -6   3  26        1.00        4.54     16.09 o
  -5   3  26        1.40        7.60     14.45 o
  -4   3  26       12.07       18.60     16.10 o
  -3   3  26        2.33       10.63     16.67 o
  -2   3  26        0.11       19.79     16.56 o
  -1   3  26        3.20       -4.05     15.15 o
   0   3  26        7.09       -0.54     15.51 o
 -19   0  27       19.43        9.71     17.39 o
 -17   0  27        3.74        4.50     14.49 o
 -15   0  27       38.21       25.25     10.86 o
 -13   0  27      129.27      116.46     16.77 o
 -11   0  27      145.22      133.99     17.28 o
  -9   0  27       31.24       18.39     15.44 o
  -7   0  27       10.54        7.69     14.30 o
  -5   0  27        0.99        3.50     12.72 o
  -3   0  27       12.88       16.42     14.72 o
  -1   0  27        6.74        2.74     12.80 o
   1   0  27        0.08        8.26     13.48 o
   3   0  27       56.49       59.27     16.06 o
 -19   1  27        0.06        9.01     10.85 o
 -18   1  27       46.99       52.37     12.50 o
 -17   1  27        0.66        1.58     15.52 o
 -16   1  27        4.71       10.82      8.92 o
 -15   1  27       46.79       55.72     11.63 o
 -14   1  27       38.02       29.71     10.62 o
 -13   1  27       22.78       39.64     12.95 o
 -12   1  27      182.25      163.04     12.07 o
 -11   1  27       40.10       72.08     12.05 o
 -10   1  27       93.94       85.54     11.09 o
  -9   1  27        7.55       10.23     10.87 o
  -8   1  27        0.45        2.01      9.25 o
  -7   1  27        2.89       10.30     10.84 o
  -6   1  27      109.44      105.90     10.40 o
  -5   1  27       66.22       68.81     10.61 o
  -4   1  27        0.03        3.89     10.18 o
  -3   1  27       11.39       11.24      9.40 o
  -2   1  27        0.01        5.15     13.32 o
  -1   1  27       73.78       79.54     11.25 o
   0   1  27        5.96       12.46     10.31 o
   1   1  27        0.31       11.48     10.13 o
   2   1  27        0.13       -0.10      9.47 o
   3   1  27       10.78       10.29     17.12 o
 -17   2  27        4.36        6.76     11.83 o
 -16   2  27        0.05       14.82     13.82 o
 -15   2  27        1.09       17.68     15.68 o
 -14   2  27       20.15       54.95     18.72 o
 -13   2  27      193.33      202.38     18.72 o
 -12   2  27       37.54       80.14     18.62 o
 -11   2  27        0.03        7.19      9.77 o
 -10   2  27        5.60       18.03     10.11 o
  -9   2  27       25.15       22.73     10.07 o
  -8   2  27       13.20       18.94      9.10 o
  -7   2  27        7.42       30.90     10.30 o
  -6   2  27        0.14        5.04      9.13 o
  -5   2  27      185.23      209.29     31.83 o
  -4   2  27       30.10       34.98     12.61 o
  -3   2  27       20.09        2.02     14.94 o
  -2   2  27        5.37        6.81     14.12 o
  -1   2  27       11.86       16.95     14.20 o
   0   2  27        1.07        1.48     16.45 o
   1   2  27       11.38       18.21     18.48 o
 -13   3  27        4.60        8.67     15.06 o
 -12   3  27        1.07        3.51     17.56 o
 -11   3  27        2.24       -4.48     16.30 o
 -10   3  27        0.14       10.48     15.82 o
  -9   3  27        3.09        3.12     17.73 o
  -8   3  27        0.14        3.15      9.81 o
  -7   3  27        1.51       -1.71     15.00 o
  -6   3  27       27.23       19.51     17.28 o
  -5   3  27        0.78       16.20     17.93 o
  -4   3  27        0.14       -0.09     17.88 o
  -3   3  27        0.75        1.63     18.08 o
 -16   0  28       21.61       23.87     11.72 o
 -14   0  28       75.53       79.63     14.73 o
 -12   0  28       13.74       20.14     13.94 o
 -10   0  28        1.36       11.28     15.04 o
  -8   0  28       50.76       31.74     15.94 o
  -6   0  28       17.88       17.48     14.95 o
  -4   0  28       36.48       52.96     15.43 o
   0   0  28       11.35        8.08     13.71 o
 -17   1  28       18.12       21.89      9.11 o
 -16   1  28        0.71        2.63      9.43 o
 -15   1  28        0.09        1.27      9.60 o
 -14   1  28       26.01       36.26     14.94 o
 -13   1  28       55.50       59.62     12.75 o
 -12   1  28       19.37       30.70     14.24 o
 -11   1  28       84.63       81.75     12.09 o
 -10   1  28        2.51        1.73      9.42 o
  -9   1  28        6.14        4.29     11.02 o
  -8   1  28        5.54        9.65     10.01 o
  -7   1  28        0.76        4.05      9.68 o
  -6   1  28        4.56       16.97     10.81 o
  -5   1  28       59.13       89.68     10.82 o
  -4   1  28        0.03        2.34      9.95 o
  -3   1  28        0.87       -2.09     10.22 o
  -2   1  28        0.33        4.97     10.39 o
  -1   1  28        0.24        9.66     10.60 o
   0   1  28        2.46       11.49     10.65 o
   1   1  28       13.36       12.06     10.21 o
 -15   2  28       35.47       51.04     16.52 o
 -14   2  28        7.65       56.01     19.34 o
 -13   2  28        8.29       28.86     14.84 o
 -12   2  28        2.91       10.38     17.72 o
 -11   2  28       29.68       32.44     10.13 o
 -10   2  28        4.50       -1.72      9.89 o
  -9   2  28       16.67       20.15      9.89 o
  -8   2  28       19.30       16.76      9.91 o
  -7   2  28       53.04       61.08     10.14 o
  -6   2  28        1.39       10.78      8.99 o
  -5   2  28        0.01        8.23      9.81 o
  -4   2  28       80.47       82.54     18.25 o
  -3   2  28       23.44       25.77     17.05 o
  -1   2  28        4.78       15.92     14.74 o
 -15   0  29        9.44       13.78     14.61 o
 -13   0  29        7.90       21.97     16.37 o
 -11   0  29        5.19        8.38     16.06 o
  -9   0  29        7.69        9.42     13.26 o
  -7   0  29       25.58       34.46     16.16 o
  -5   0  29        0.34        2.77     13.27 o
  -3   0  29        0.04        3.50     13.05 o
  -1   0  29       14.90       19.74     13.18 o
 -15   1  29       22.97       29.14     11.20 o
 -14   1  29        0.54       17.31     11.94 o
 -13   1  29       31.34       41.81     10.23 o
 -12   1  29        0.29       12.85     11.09 o
 -11   1  29        5.37       14.10     11.54 o
 -10   1  29       10.10        4.52      9.52 o
  -9   1  29       15.37       15.89     10.67 o
  -8   1  29        1.39        3.90     10.95 o
  -7   1  29        3.07        5.19     10.15 o
  -6   1  29       29.90       38.74     10.44 o
  -5   1  29        3.52       11.45     10.25 o
  -4   1  29       17.30       25.42     10.41 o
  -3   1  29        4.86       13.50     10.23 o
  -2   1  29       52.80       67.29     11.04 o
 -12   2  29       32.09       33.48     10.32 o
 -11   2  29        4.16        2.04     10.78 o
 -10   2  29        2.23       19.14     10.21 o
  -9   2  29        1.51        6.06      9.11 o
  -8   2  29        2.05        7.96      9.72 o
  -7   2  29        7.30       11.83     10.35 o
  -6   2  29        4.59       10.53     18.17 o
  -5   2  29        8.03       28.44     18.53 o
 -12   0  30        2.40       11.67     13.74 o
 -10   0  30        0.27        8.30     16.32 o
  -8   0  30        9.88       13.28     14.00 o
  -6   0  30       19.76       26.44     14.63 o
 -11   1  30       15.77       29.04     11.87 o
 -10   1  30       44.00       48.82     11.22 o
  -9   1  30       27.07       33.16     10.42 o
  -8   1  30       15.73       26.07     10.28 o
  -6   1  30        0.42        7.79     14.42 o
 
